# Supplementary material for: Poly I:C-priming of adipose-derived mesenchymal stromal cells promotes a pro-tumorigenic phenotype in an immunocompetent mouse model of prostate cancer
Source: Front Cell Dev Biol. 2023 Nov 22;11:1145421. doi: 10.3389/fcell.2023.1145421 (PMC10703370; doi:10.3389/fcell.2023.1145421)
Supplement: Supplementary file 1 [file DataSheet1.zip]

Archive with 5 entries (4 files):
- Supplementary Files/
- Supplementary Files/Supplementary File 1.pdf
- Supplementary Files/Supplementary File 2.XLSX
- Supplementary Files/Supplementary File 3.XLSX
- Supplementary Files/Supplementary File 4.XLSX
