# Supplementary material for: Poly I:C-priming of adipose-derived mesenchymal stromal cells promotes a pro-tumorigenic phenotype in an immunocompetent mouse model of prostate cancer
Source: Front Cell Dev Biol. 2023 Nov 22;11:1145421. doi: 10.3389/fcell.2023.1145421 (PMC10703370; doi:10.3389/fcell.2023.1145421)
Supplement: Supplementary file 1 [file DataSheet1.zip › Supplementary Files/Supplementary File 2.XLSX]

## Sheet: Sheet1
		Tumor volume (mm3)
Mouse ID	Treatment	Day 5	day 7	Day 9	Day 12	Day 14	Day 16	Day 18	Day 19
Exp1-01	No ASC	22.5953	48.8087	104.009	337.289	424.323	1796.32	1749.59	1917
Exp1-05	No ASC	0	16.0013	43.6192	73.0975	135.829	409.521	372.904	634.159
Exp1-10	No ASC	0	21.9257	42.0924	125.382	427.148	679.632	869.919	1042.76
Exp1-13	No ASC	17.1735	38.08	70.0604	174.015	326.539	817.808	1682.33	2067.84
Exp1-17	No ASC	14.1372	24.2613	41.1938	274.663	517.587	1370.63	1544.17	1909.22
Exp2-01	No ASC	0	15.8525	44.4012	79.6834	169.428	212.948	203.523	248.448
Exp2-03	No ASC	0	24.4358	24.0772	181.895	252.869	307.623	662.071	713.416
Exp2-09	No ASC	0	34.0234	46.4704	280.654	319.937	714.691	1306.75	1301.59
Exp2-15	No ASC	0	60.1709	127.126	321.063	609.082	876.569	1281.88	1826.44
Exp2-20	No ASC	0	0	24.3735	39.2	104.77	139.496	322.851	306.815
Exp2-21	No ASC	0	11.9045	59.7154	156.59	421.624	508.249	706.75	1245.68
Exp1-03	Unprimed ASC	0	16.5876	32.8751	214.821	263.653	601.747	1541.64	1359.13
Exp1-06	Unprimed ASC	0	38.3782	60.723	375.801	634.116	887.597	1515.59	1686.74
Exp1-14	Unprimed ASC	11.1265	16.3911	25.5131	207.328	258.457	649.157	986.015	1054.24
Exp1-19	Unprimed ASC	0	25.2	40.7578	226.043	379.14	1485.51	1359.64	1803.21
Exp1-20	Unprimed ASC	0	57.5352	61.5953	167.688	238.503	724.495	968.186	1384.24
Exp2-02	Unprimed ASC	0	25.9181	37.4305	73.729	157.214	172.315	353.742	440.916
Exp2-08	Unprimed ASC	6.23449	44.5844	55.3383	211.271	446.414	414.127	879.452	1119.97
Exp2-10	Unprimed ASC	0	15.5991	35.7052	60.0871	109.593	164.096	276.462	358.955
Exp2-13	Unprimed ASC	0	12.4355	38.0389	146.357	383.121	405.546	729.949	618.423
Exp2-16	Unprimed ASC	0	0	4.84905	33.3991	139.725	141.11	347.441	386.215
Exp2-22	Unprimed ASC	0	11.8328	71.3382	126.698	172.112	313.751	450.926	559.583
Exp1-02	Poly I:C-primed ASC	7.3546	35.7211	45.654	304.869	399.376	1100.64	1644.62	2612.39
Exp1-08	Poly I:C-primed ASC	0	46.1476	97.5753	252.431	611.992	1935.69	1710.8	2225.42
Exp1-12	Poly I:C-primed ASC	9.91068	50.2824	149.283	426.709	474.483	1082.39	1989.33	1053.06
Exp1-15	Poly I:C-primed ASC	4.98759	149.288	145.273	375.905	462.753	1286.29	1524.36	1900.19
Exp1-18	Poly I:C-primed ASC	7.85608	28.3696	103.69	552.801	1278.18	908.633	1929.09	2121.65
Exp2-05	Poly I:C-primed ASC	0	51.4986	35.7052	256.677	429.428	690.522	1071.62	1488.34
Exp2-06	Poly I:C-primed ASC	0	12.0344	40.0495	96.5841	212.673	245.209	458.099	441.855
Exp2-12	Poly I:C-primed ASC	0	26.6323	107.704	216.433	560.642	677.419	1377.22	1863.22
Exp2-14	Poly I:C-primed ASC	0	0	8.18123	93.4723	265.712	168.227	455.041	570.604
Exp2-18	Poly I:C-primed ASC	0	58.186	88.0782	271.537	539.251	806.815	1416.43	1876.17
Exp2-24	Poly I:C-primed ASC	0	69.7999	149.029	494.123	613.819	775.167	1289.32	1694.58
Exp1-04	LPS-primed ASC	0	23.8243	52.969	221.952	384.832	742.98	1083.35	1582.07
Exp1-07	LPS-primed ASC	0	38.4194	102.186	260.86	524.636	780.239	1198.35	1253.72
Exp1-09	LPS-primed ASC	0	11.0084	19.8855	148.242	583.062	819.475	986.555	1211.97
Exp1-11	LPS-primed ASC	0	55.768	137.424	227.772	419.073	900.174	973.716	1454.88
Exp1-16	LPS-primed ASC	12.9779	43.9612	93.2432	423.164	380.896	1332.09	1764.88	2067.91
Exp2-04	LPS-primed ASC	0	25.649	46.4704	165.684	280.232	365.014	694.526	884.136
Exp2-07	LPS-primed ASC	0	43.7404	23.4991	58.1231	106.509	182.664	314.611	444.746
Exp2-11	LPS-primed ASC	0	0	28.2743	91.4442	220.393	312.926	537.046	405.448
Exp2-17	LPS-primed ASC	0	11.0794	19.7083	94.453	175.152	224.98	544.747	553.387
Exp2-19	LPS-primed ASC	3.05363	35.6031	70.2999	171.608	367.34	437.494	675.259	1020.97
Exp2-23	LPS-primed ASC	0	0	41.1271	100.126	170.772	389.352	763.627	686.477
