# Supplementary material for: Poly I:C-priming of adipose-derived mesenchymal stromal cells promotes a pro-tumorigenic phenotype in an immunocompetent mouse model of prostate cancer
Source: Front Cell Dev Biol. 2023 Nov 22;11:1145421. doi: 10.3389/fcell.2023.1145421 (PMC10703370; doi:10.3389/fcell.2023.1145421)
Supplement: Supplementary file 1 [file DataSheet1.zip › Supplementary Files/Supplementary File 3.XLSX]

## Sheet: Unprimed vs NoASC_UP
GroupID	Category	Term	Description	LogP	Log(q-value)	InTerm_InList	Genes	Symbols
1_Summary	WikiPathways	WP2432	Spinal cord injury	-5.52328	-1.2555	5/99	14281,17196,20310,21336,121021	Fos,Mbp,Cxcl2,Tacr1,Cspg4
1_Member	WikiPathways	WP2432	Spinal cord injury	-5.52328	-1.2555	5/99	14281,17196,20310,21336,121021	Fos,Mbp,Cxcl2,Tacr1,Cspg4
2_Summary	GO Biological Processes	GO:0001755	neural crest cell migration	-3.44011	0	3/61	20354,20665,218877,17196,121021,76905	Sema4d,Sox10,Sema3g,Mbp,Cspg4,Lrg1
2_Member	GO Biological Processes	GO:0001755	neural crest cell migration	-3.44011	0	3/61	20354,20665,218877	Sema4d,Sox10,Sema3g
2_Member	GO Biological Processes	GO:0090497	mesenchymal cell migration	-3.39876	0	3/63	20354,20665,218877	Sema4d,Sox10,Sema3g
2_Member	GO Biological Processes	GO:0010977	negative regulation of neuron projection development	-3.28976	0	4/163	17196,20354,121021,218877	Mbp,Sema4d,Cspg4,Sema3g
2_Member	GO Biological Processes	GO:0050768	negative regulation of neurogenesis	-3.28976	0	4/163	17196,20354,20665,218877	Mbp,Sema4d,Sox10,Sema3g
2_Member	GO Biological Processes	GO:0050771	negative regulation of axonogenesis	-3.26421	0	3/70	17196,20354,218877	Mbp,Sema4d,Sema3g
2_Member	GO Biological Processes	GO:0051961	negative regulation of nervous system development	-3.25014	0	4/167	17196,20354,20665,218877	Mbp,Sema4d,Sox10,Sema3g
2_Member	GO Biological Processes	GO:0014032	neural crest cell development	-2.98899	0	3/87	20354,20665,218877	Sema4d,Sox10,Sema3g
2_Member	GO Biological Processes	GO:0001667	ameboidal-type cell migration	-2.94207	0	4/202	20354,20665,76905,218877	Sema4d,Sox10,Lrg1,Sema3g
2_Member	GO Biological Processes	GO:0010721	negative regulation of cell development	-2.91063	0	4/206	17196,20354,20665,218877	Mbp,Sema4d,Sox10,Sema3g
2_Member	GO Biological Processes	GO:0048864	stem cell development	-2.90525	0	3/93	20354,20665,218877	Sema4d,Sox10,Sema3g
2_Member	GO Biological Processes	GO:0014033	neural crest cell differentiation	-2.85256	0	3/97	20354,20665,218877	Sema4d,Sox10,Sema3g
2_Member	GO Biological Processes	GO:0031345	negative regulation of cell projection organization	-2.83489	0	4/216	17196,20354,121021,218877	Mbp,Sema4d,Cspg4,Sema3g
2_Member	GO Biological Processes	GO:0048762	mesenchymal cell differentiation	-2.15894	0	3/171	20354,20665,218877	Sema4d,Sox10,Sema3g
2_Member	GO Biological Processes	GO:0048863	stem cell differentiation	-2.07186	0	3/184	20354,20665,218877	Sema4d,Sox10,Sema3g
2_Member	GO Biological Processes	GO:0050770	regulation of axonogenesis	-2.06544	0	3/185	17196,20354,218877	Mbp,Sema4d,Sema3g
3_Summary	GO Biological Processes	GO:0050920	regulation of chemotaxis	-2.72825	0	4/231	16963,20354,64074,218877,11754,21336	Xcl1,Sema4d,Smoc2,Sema3g,Aoc3,Tacr1
3_Member	GO Biological Processes	GO:0050920	regulation of chemotaxis	-2.72825	0	4/231	16963,20354,64074,218877	Xcl1,Sema4d,Smoc2,Sema3g
3_Member	GO Biological Processes	GO:0030335	positive regulation of cell migration	-2.72077	0	6/578	11754,16963,20354,21336,64074,218877	Aoc3,Xcl1,Sema4d,Tacr1,Smoc2,Sema3g
3_Member	GO Biological Processes	GO:2000147	positive regulation of cell motility	-2.62131	0	6/605	11754,16963,20354,21336,64074,218877	Aoc3,Xcl1,Sema4d,Tacr1,Smoc2,Sema3g
3_Member	GO Biological Processes	GO:0040017	positive regulation of locomotion	-2.5614	0	6/622	11754,16963,20354,21336,64074,218877	Aoc3,Xcl1,Sema4d,Tacr1,Smoc2,Sema3g
3_Member	GO Biological Processes	GO:0051272	positive regulation of cellular component movement	-2.55794	0	6/623	11754,16963,20354,21336,64074,218877	Aoc3,Xcl1,Sema4d,Tacr1,Smoc2,Sema3g
4_Summary	GO Biological Processes	GO:0042063	gliogenesis	-2.59124	0	4/252	11496,20665,121021,494504,17196	Adam22,Sox10,Cspg4,Apcdd1,Mbp
4_Member	GO Biological Processes	GO:0042063	gliogenesis	-2.59124	0	4/252	11496,20665,121021,494504	Adam22,Sox10,Cspg4,Apcdd1
4_Member	GO Biological Processes	GO:0042552	myelination	-2.45331	0	3/134	11496,17196,20665	Adam22,Mbp,Sox10
4_Member	GO Biological Processes	GO:0007272	ensheathment of neurons	-2.42631	0	3/137	11496,17196,20665	Adam22,Mbp,Sox10
4_Member	GO Biological Processes	GO:0008366	axon ensheathment	-2.42631	0	3/137	11496,17196,20665	Adam22,Mbp,Sox10
5_Summary	GO Biological Processes	GO:0031349	positive regulation of defense response	-2.29087	0	4/306	11754,16956,16963,18143	Aoc3,Lpl,Xcl1,Npas2
5_Member	GO Biological Processes	GO:0031349	positive regulation of defense response	-2.29087	0	4/306	11754,16956,16963,18143	Aoc3,Lpl,Xcl1,Npas2
6_Summary	GO Biological Processes	GO:0002687	positive regulation of leukocyte migration	-2.2613	0	3/157	11754,16963,21336,15439,20310,121021	Aoc3,Xcl1,Tacr1,Hp,Cxcl2,Cspg4
6_Member	GO Biological Processes	GO:0002687	positive regulation of leukocyte migration	-2.2613	0	3/157	11754,16963,21336	Aoc3,Xcl1,Tacr1
6_Member	GO Biological Processes	GO:0006954	inflammatory response	-2.23311	0	5/509	11754,15439,16963,20310,121021	Aoc3,Hp,Xcl1,Cxcl2,Cspg4
6_Member	Reactome Gene Sets	R-MMU-375276	Peptide ligand-binding receptors	-2.06544	0	3/185	16963,20310,21336	Xcl1,Cxcl2,Tacr1

## Sheet: Unprimed vs NoASC_DOWN
GroupID	Category	Term	Description	LogP	Log(q-value)	InTerm_InList	Genes	Symbols
1_Summary	Reactome Gene Sets	R-MMU-373076	Class A/1 (Rhodopsin-like receptors)	-6.45476	-2.18776	9/300	12424,15551,18166,19219,20293,20305,56744,252837,110599584,16803,18131,70433,319504,16181,16324,12759,26415,14708,14433,12525	Cck,Htr1b,Npy1r,Ptger4,Ccl12,Ccl6,Pf4,Ackr4,Gm49333,Lbp,Notch3,Draxin,Nrcam,Il1rn,Inhbb,Clu,Mapk13,Gng7,Gapdh,Cd8a
1_Member	Reactome Gene Sets	R-MMU-373076	Class A/1 (Rhodopsin-like receptors)	-6.45476	-2.18776	9/300	12424,15551,18166,19219,20293,20305,56744,252837,110599584	Cck,Htr1b,Npy1r,Ptger4,Ccl12,Ccl6,Pf4,Ackr4,Gm49333
1_Member	Reactome Gene Sets	R-MMU-375276	Peptide ligand-binding receptors	-5.77625	-1.81027	7/185	12424,18166,20293,20305,56744,252837,110599584	Cck,Npy1r,Ccl12,Ccl6,Pf4,Ackr4,Gm49333
1_Member	Reactome Gene Sets	R-MMU-500792	GPCR ligand binding	-5.57568	-1.78579	9/383	12424,15551,18166,19219,20293,20305,56744,252837,110599584	Cck,Htr1b,Npy1r,Ptger4,Ccl12,Ccl6,Pf4,Ackr4,Gm49333
1_Member	Reactome Gene Sets	R-MMU-372790	Signaling by GPCR	-4.12389	-0.555852	9/584	12424,15551,18166,19219,20293,20305,56744,252837,110599584	Cck,Htr1b,Npy1r,Ptger4,Ccl12,Ccl6,Pf4,Ackr4,Gm49333
1_Member	GO Biological Processes	GO:0006935	chemotaxis	-3.75684	-0.383088	8/511	16803,18131,20293,20305,56744,70433,252837,319504	Lbp,Notch3,Ccl12,Ccl6,Pf4,Draxin,Ackr4,Nrcam
1_Member	GO Biological Processes	GO:0042330	taxis	-3.74528	-0.383088	8/513	16803,18131,20293,20305,56744,70433,252837,319504	Lbp,Notch3,Ccl12,Ccl6,Pf4,Draxin,Ackr4,Nrcam
1_Member	KEGG Pathway	mmu04061	Viral protein interaction with cytokine and cytokine receptor	-3.66443	-0.383088	4/95	20293,20305,56744,252837	Ccl12,Ccl6,Pf4,Ackr4
1_Member	KEGG Pathway	mmu04060	Cytokine-cytokine receptor interaction	-3.54245	-0.316834	6/292	16181,16324,20293,20305,56744,252837	Il1rn,Inhbb,Ccl12,Ccl6,Pf4,Ackr4
1_Member	GO Biological Processes	GO:0060326	cell chemotaxis	-3.32213	-0.224651	5/209	16803,20293,20305,56744,252837	Lbp,Ccl12,Ccl6,Pf4,Ackr4
1_Member	Reactome Gene Sets	R-MMU-380108	Chemokine receptors bind chemokines	-3.22458	-0.224651	3/53	20293,56744,252837	Ccl12,Pf4,Ackr4
1_Member	GO Biological Processes	GO:0070098	chemokine-mediated signaling pathway	-3.13183	-0.165857	3/57	20293,20305,56744	Ccl12,Ccl6,Pf4
1_Member	GO Biological Processes	GO:0030595	leukocyte chemotaxis	-3.06204	-0.120371	4/137	16803,20293,20305,56744	Lbp,Ccl12,Ccl6,Pf4
1_Member	GO Biological Processes	GO:0006954	inflammatory response	-3.00811	-0.119304	7/509	12759,16181,16803,19219,20293,20305,56744	Clu,Il1rn,Lbp,Ptger4,Ccl12,Ccl6,Pf4
1_Member	GO Biological Processes	GO:1990868	response to chemokine	-2.9273	-0.0916593	3/67	20293,20305,56744	Ccl12,Ccl6,Pf4
1_Member	GO Biological Processes	GO:1990869	cellular response to chemokine	-2.9273	-0.0916593	3/67	20293,20305,56744	Ccl12,Ccl6,Pf4
1_Member	GO Biological Processes	GO:0030593	neutrophil chemotaxis	-2.80264	-0.0503424	3/74	20293,20305,56744	Ccl12,Ccl6,Pf4
1_Member	GO Biological Processes	GO:0071347	cellular response to interleukin-1	-2.78587	-0.0503424	3/75	20293,20305,26415	Ccl12,Ccl6,Mapk13
1_Member	GO Biological Processes	GO:0071621	granulocyte chemotaxis	-2.69002	0	3/81	20293,20305,56744	Ccl12,Ccl6,Pf4
1_Member	WikiPathways	WP2292	Chemokine signaling pathway	-2.61759	0	4/181	14708,20293,20305,56744	Gng7,Ccl12,Ccl6,Pf4
1_Member	GO Biological Processes	GO:1990266	neutrophil migration	-2.60151	0	3/87	20293,20305,56744	Ccl12,Ccl6,Pf4
1_Member	GO Biological Processes	GO:0070555	response to interleukin-1	-2.53265	0	3/92	20293,20305,26415	Ccl12,Ccl6,Mapk13
1_Member	KEGG Pathway	mmu04062	Chemokine signaling pathway	-2.52526	0	4/192	14708,20293,20305,56744	Gng7,Ccl12,Ccl6,Pf4
1_Member	GO Biological Processes	GO:0071346	cellular response to interferon-gamma	-2.45518	0	3/98	14433,20293,20305	Gapdh,Ccl12,Ccl6
1_Member	GO Biological Processes	GO:0097530	granulocyte migration	-2.45518	0	3/98	20293,20305,56744	Ccl12,Ccl6,Pf4
1_Member	GO Biological Processes	GO:0050900	leukocyte migration	-2.29428	0	4/223	16803,20293,20305,56744	Lbp,Ccl12,Ccl6,Pf4
1_Member	GO Biological Processes	GO:0034341	response to interferon-gamma	-2.15139	0	3/126	14433,20293,20305	Gapdh,Ccl12,Ccl6
1_Member	GO Biological Processes	GO:0061844	antimicrobial humoral immune response mediated by antimicrobial peptide	-2.14196	0	3/127	14433,20293,56744	Gapdh,Ccl12,Pf4
1_Member	GO Biological Processes	GO:0097529	myeloid leukocyte migration	-2.14196	0	3/127	20293,20305,56744	Ccl12,Ccl6,Pf4
1_Member	Reactome Gene Sets	R-MMU-388396	GPCR downstream signalling	-2.13209	0	6/555	12424,15551,18166,19219,20305,56744	Cck,Htr1b,Npy1r,Ptger4,Ccl6,Pf4
1_Member	KEGG Pathway	mmu05163	Human cytomegalovirus infection	-2.08588	0	4/256	14708,19219,20293,26415	Gng7,Ptger4,Ccl12,Mapk13
1_Member	KEGG Pathway	mmu05135	Yersinia infection	-2.07816	0	3/134	12525,20293,26415	Cd8a,Ccl12,Mapk13
1_Member	GO Biological Processes	GO:0000165	MAPK cascade	-2.02636	0	3/140	19219,20293,26415	Ptger4,Ccl12,Mapk13
1_Member	Reactome Gene Sets	R-MMU-418594	G alpha (i) signalling events	-2.00131	0	4/271	15551,18166,20305,56744	Htr1b,Npy1r,Ccl6,Pf4
2_Summary	GO Biological Processes	GO:0007610	behavior	-4.12548	-0.555852	10/727	12424,12667,14708,15430,15551,16181,18166,20720,240057,319984,15165,19219,20972,56216,24115,26415	Cck,Chrd,Gng7,Hoxd10,Htr1b,Il1rn,Npy1r,Serpine2,Syngap1,Jph4,Hcn1,Ptger4,Syngr1,Stx1b,Best1,Mapk13
2_Member	GO Biological Processes	GO:0007610	behavior	-4.12548	-0.555852	10/727	12424,12667,14708,15430,15551,16181,18166,20720,240057,319984	Cck,Chrd,Gng7,Hoxd10,Htr1b,Il1rn,Npy1r,Serpine2,Syngap1,Jph4
2_Member	GO Biological Processes	GO:0050804	modulation of chemical synaptic transmission	-3.65487	-0.383088	9/674	12667,15165,15551,19219,20720,20972,56216,240057,319984	Chrd,Hcn1,Htr1b,Ptger4,Serpine2,Syngr1,Stx1b,Syngap1,Jph4
2_Member	GO Biological Processes	GO:0099177	regulation of trans-synaptic signaling	-3.6501	-0.383088	9/675	12667,15165,15551,19219,20720,20972,56216,240057,319984	Chrd,Hcn1,Htr1b,Ptger4,Serpine2,Syngr1,Stx1b,Syngap1,Jph4
2_Member	GO Biological Processes	GO:0008542	visual learning	-2.81966	-0.0503424	3/73	12424,12667,240057	Cck,Chrd,Syngap1
2_Member	GO Biological Processes	GO:0048168	regulation of neuronal synaptic plasticity	-2.80264	-0.0503424	3/74	12667,20972,240057	Chrd,Syngr1,Syngap1
2_Member	GO Biological Processes	GO:0007632	visual behavior	-2.75303	-0.0300936	3/77	12424,12667,240057	Cck,Chrd,Syngap1
2_Member	GO Biological Processes	GO:0007612	learning	-2.56647	0	4/187	12424,12667,240057,319984	Cck,Chrd,Syngap1,Jph4
2_Member	GO Biological Processes	GO:0007611	learning or memory	-2.49227	0	5/322	12424,12667,16181,240057,319984	Cck,Chrd,Il1rn,Syngap1,Jph4
2_Member	GO Biological Processes	GO:0009416	response to light stimulus	-2.48651	0	5/323	12424,12667,24115,26415,240057	Cck,Chrd,Best1,Mapk13,Syngap1
2_Member	GO Biological Processes	GO:0050890	cognition	-2.29256	0	5/359	12424,12667,16181,240057,319984	Cck,Chrd,Il1rn,Syngap1,Jph4
2_Member	GO Biological Processes	GO:0008306	associative learning	-2.20978	0	3/120	12424,12667,240057	Cck,Chrd,Syngap1
2_Member	GO Biological Processes	GO:0048167	regulation of synaptic plasticity	-2.19939	0	5/378	12667,20720,20972,240057,319984	Chrd,Serpine2,Syngr1,Syngap1,Jph4
3_Summary	GO Biological Processes	GO:0030336	negative regulation of cell migration	-3.36724	-0.224651	6/315	11601,12667,16181,19219,20293,107392,12424,17381,20720,15430,18131,14172,70433	Angpt2,Chrd,Il1rn,Ptger4,Ccl12,Brms1,Cck,Mmp12,Serpine2,Hoxd10,Notch3,Fgf18,Draxin
3_Member	GO Biological Processes	GO:0030336	negative regulation of cell migration	-3.36724	-0.224651	6/315	11601,12667,16181,19219,20293,107392	Angpt2,Chrd,Il1rn,Ptger4,Ccl12,Brms1
3_Member	GO Biological Processes	GO:2000146	negative regulation of cell motility	-3.27459	-0.224651	6/328	11601,12667,16181,19219,20293,107392	Angpt2,Chrd,Il1rn,Ptger4,Ccl12,Brms1
3_Member	GO Biological Processes	GO:0051271	negative regulation of cellular component movement	-3.21291	-0.224651	6/337	11601,12667,16181,19219,20293,107392	Angpt2,Chrd,Il1rn,Ptger4,Ccl12,Brms1
3_Member	GO Biological Processes	GO:0040013	negative regulation of locomotion	-3.04496	-0.120371	6/363	11601,12667,16181,19219,20293,107392	Angpt2,Chrd,Il1rn,Ptger4,Ccl12,Brms1
3_Member	GO Biological Processes	GO:0032102	negative regulation of response to external stimulus	-2.81245	-0.0503424	6/403	11601,12424,17381,19219,20293,20720	Angpt2,Cck,Mmp12,Ptger4,Ccl12,Serpine2
3_Member	GO Biological Processes	GO:0048663	neuron fate commitment	-2.78587	-0.0503424	3/75	12667,15430,18131	Chrd,Hoxd10,Notch3
3_Member	GO Biological Processes	GO:0048844	artery morphogenesis	-2.78587	-0.0503424	3/75	12667,18131,19219	Chrd,Notch3,Ptger4
3_Member	GO Biological Processes	GO:0048514	blood vessel morphogenesis	-2.58663	0	6/447	11601,12667,14172,18131,19219,20293	Angpt2,Chrd,Fgf18,Notch3,Ptger4,Ccl12
3_Member	GO Biological Processes	GO:0021510	spinal cord development	-2.39445	0	3/103	12667,15430,70433	Chrd,Hoxd10,Draxin
3_Member	GO Biological Processes	GO:0060840	artery development	-2.31463	0	3/110	12667,18131,19219	Chrd,Notch3,Ptger4
3_Member	GO Biological Processes	GO:0001568	blood vessel development	-2.13946	0	6/553	11601,12667,14172,18131,19219,20293	Angpt2,Chrd,Fgf18,Notch3,Ptger4,Ccl12
3_Member	GO Biological Processes	GO:0001944	vasculature development	-2.00155	0	6/592	11601,12667,14172,18131,19219,20293	Angpt2,Chrd,Fgf18,Notch3,Ptger4,Ccl12
4_Summary	GO Biological Processes	GO:0051048	negative regulation of secretion	-3.36038	-0.224651	5/205	15551,16181,16324,18166,19219,12424,20720,56216	Htr1b,Il1rn,Inhbb,Npy1r,Ptger4,Cck,Serpine2,Stx1b
4_Member	GO Biological Processes	GO:0051048	negative regulation of secretion	-3.36038	-0.224651	5/205	15551,16181,16324,18166,19219	Htr1b,Il1rn,Inhbb,Npy1r,Ptger4
4_Member	GO Biological Processes	GO:0051955	regulation of amino acid transport	-3.22458	-0.224651	3/53	12424,15551,16181	Cck,Htr1b,Il1rn
4_Member	GO Biological Processes	GO:0051051	negative regulation of transport	-2.98837	-0.119304	7/513	15551,16181,16324,18166,19219,20720,56216	Htr1b,Il1rn,Inhbb,Npy1r,Ptger4,Serpine2,Stx1b
4_Member	GO Biological Processes	GO:1903531	negative regulation of secretion by cell	-2.66166	0	4/176	15551,16181,16324,18166	Htr1b,Il1rn,Inhbb,Npy1r
4_Member	GO Biological Processes	GO:0032890	regulation of organic acid transport	-2.58741	0	3/88	12424,15551,16181	Cck,Htr1b,Il1rn
4_Member	GO Biological Processes	GO:0050795	regulation of behavior	-2.38269	0	3/104	12424,15551,19219	Cck,Htr1b,Ptger4
4_Member	GO Biological Processes	GO:0007631	feeding behavior	-2.35954	0	3/106	12424,15551,18166	Cck,Htr1b,Npy1r
4_Member	GO Biological Processes	GO:1903530	regulation of secretion by cell	-2.29218	0	7/683	12424,15551,16181,16324,18166,19219,56216	Cck,Htr1b,Il1rn,Inhbb,Npy1r,Ptger4,Stx1b
4_Member	GO Biological Processes	GO:0044070	regulation of anion transport	-2.2402	0	3/117	12424,15551,16181	Cck,Htr1b,Il1rn
4_Member	GO Biological Processes	GO:0051952	regulation of amine transport	-2.2402	0	3/117	12424,15551,16181	Cck,Htr1b,Il1rn
4_Member	GO Biological Processes	GO:0046928	regulation of neurotransmitter secretion	-2.18997	0	3/122	15551,19219,56216	Htr1b,Ptger4,Stx1b
4_Member	GO Biological Processes	GO:0051588	regulation of neurotransmitter transport	-2.03482	0	3/139	15551,19219,56216	Htr1b,Ptger4,Stx1b
4_Member	GO Biological Processes	GO:0051046	regulation of secretion	-2.02609	0	7/767	12424,15551,16181,16324,18166,19219,56216	Cck,Htr1b,Il1rn,Inhbb,Npy1r,Ptger4,Stx1b
5_Summary	GO Biological Processes	GO:0043269	regulation of ion transport	-3.29419	-0.224651	9/755	12424,15165,15551,16181,20293,20720,24115,118454,319984,16324,20759,57028,26415,52187	Cck,Hcn1,Htr1b,Il1rn,Ccl12,Serpine2,Best1,Gjc2,Jph4,Inhbb,Sprr2e,Pdxp,Mapk13,Rragd
5_Member	GO Biological Processes	GO:0043269	regulation of ion transport	-3.29419	-0.224651	9/755	12424,15165,15551,16181,20293,20720,24115,118454,319984	Cck,Hcn1,Htr1b,Il1rn,Ccl12,Serpine2,Best1,Gjc2,Jph4
5_Member	GO Biological Processes	GO:0051966	regulation of synaptic transmission, glutamatergic	-2.6158	0	3/86	15165,15551,20720	Hcn1,Htr1b,Serpine2
5_Member	GO Biological Processes	GO:0014070	response to organic cyclic compound	-2.08276	0	7/748	15165,15551,16181,16324,20293,20759,57028	Hcn1,Htr1b,Il1rn,Inhbb,Ccl12,Sprr2e,Pdxp
5_Member	GO Biological Processes	GO:0071417	cellular response to organonitrogen compound	-2.05666	0	6/576	15165,15551,16324,26415,52187,57028	Hcn1,Htr1b,Inhbb,Mapk13,Rragd,Pdxp
6_Summary	GO Biological Processes	GO:0051259	protein complex oligomerization	-2.99522	-0.119304	5/247	15165,71145,107869,233107,330189	Hcn1,Scara5,Cth,Kctd15,Tmem120b
6_Member	GO Biological Processes	GO:0051259	protein complex oligomerization	-2.99522	-0.119304	5/247	15165,71145,107869,233107,330189	Hcn1,Scara5,Cth,Kctd15,Tmem120b
6_Member	GO Biological Processes	GO:0051260	protein homooligomerization	-2.60034	0	4/183	15165,71145,107869,233107	Hcn1,Scara5,Cth,Kctd15
7_Summary	KEGG Pathway	mmu01230	Biosynthesis of amino acids	-2.7211	-0.0103926	3/79	13807,14433,107869,110095,11601,18166	Eno2,Gapdh,Cth,Pygl,Angpt2,Npy1r
7_Member	KEGG Pathway	mmu01230	Biosynthesis of amino acids	-2.7211	-0.0103926	3/79	13807,14433,107869	Eno2,Gapdh,Cth
7_Member	GO Biological Processes	GO:0016052	carbohydrate catabolic process	-2.63026	0	3/85	13807,14433,110095	Eno2,Gapdh,Pygl
7_Member	KEGG Pathway	mmu04066	HIF-1 signaling pathway	-2.27148	0	3/114	11601,13807,14433	Angpt2,Eno2,Gapdh
7_Member	GO Biological Processes	GO:0006006	glucose metabolic process	-2.21983	0	3/119	13807,14433,18166	Eno2,Gapdh,Npy1r
8_Summary	GO Biological Processes	GO:0001817	regulation of cytokine production	-2.54232	0	8/786	12759,14433,16324,16803,17381,19219,26415,319984	Clu,Gapdh,Inhbb,Lbp,Mmp12,Ptger4,Mapk13,Jph4
8_Member	GO Biological Processes	GO:0001817	regulation of cytokine production	-2.54232	0	8/786	12759,14433,16324,16803,17381,19219,26415,319984	Clu,Gapdh,Inhbb,Lbp,Mmp12,Ptger4,Mapk13,Jph4
8_Member	GO Biological Processes	GO:0001819	positive regulation of cytokine production	-2.31496	0	6/508	12759,14433,16803,17381,19219,26415	Clu,Gapdh,Lbp,Mmp12,Ptger4,Mapk13
9_Summary	GO Biological Processes	GO:0046903	secretion	-2.27832	0	6/517	16181,18162,20293,20720,20972,56216	Il1rn,Npr3,Ccl12,Serpine2,Syngr1,Stx1b
9_Member	GO Biological Processes	GO:0046903	secretion	-2.27832	0	6/517	16181,18162,20293,20720,20972,56216	Il1rn,Npr3,Ccl12,Serpine2,Syngr1,Stx1b
9_Member	GO Biological Processes	GO:0032940	secretion by cell	-2.07638	0	5/405	16181,20293,20720,20972,56216	Il1rn,Ccl12,Serpine2,Syngr1,Stx1b
10_Summary	GO Biological Processes	GO:0050920	regulation of chemotaxis	-2.24062	0	4/231	11601,14172,16803,20293,14708,240057	Angpt2,Fgf18,Lbp,Ccl12,Gng7,Syngap1
10_Member	GO Biological Processes	GO:0050920	regulation of chemotaxis	-2.24062	0	4/231	11601,14172,16803,20293	Angpt2,Fgf18,Lbp,Ccl12
10_Member	KEGG Pathway	mmu04014	Ras signaling pathway	-2.23406	0	4/232	11601,14172,14708,240057	Angpt2,Fgf18,Gng7,Syngap1
11_Summary	GO Biological Processes	GO:1901214	regulation of neuron death	-2.11624	0	5/396	12759,13807,20293,70433,240057,12424,18131,235402,319504	Clu,Eno2,Ccl12,Draxin,Syngap1,Cck,Notch3,Lingo1,Nrcam
11_Member	GO Biological Processes	GO:1901214	regulation of neuron death	-2.11624	0	5/396	12759,13807,20293,70433,240057	Clu,Eno2,Ccl12,Draxin,Syngap1
11_Member	GO Biological Processes	GO:0031175	neuron projection development	-2.10412	0	7/741	12424,12759,18131,70433,235402,240057,319504	Cck,Clu,Notch3,Draxin,Lingo1,Syngap1,Nrcam
11_Member	GO Biological Processes	GO:1901215	negative regulation of neuron death	-2.04007	0	4/264	13807,20293,70433,240057	Eno2,Ccl12,Draxin,Syngap1
12_Summary	GO Biological Processes	GO:0014013	regulation of gliogenesis	-2.11415	0	3/130	20720,118454,235402	Serpine2,Gjc2,Lingo1
12_Member	GO Biological Processes	GO:0014013	regulation of gliogenesis	-2.11415	0	3/130	20720,118454,235402	Serpine2,Gjc2,Lingo1
13_Summary	GO Biological Processes	GO:0010466	negative regulation of peptidase activity	-2.05137	0	4/262	14433,19703,20720,94227	Gapdh,Renbp,Serpine2,Pi15
13_Member	GO Biological Processes	GO:0010466	negative regulation of peptidase activity	-2.05137	0	4/262	14433,19703,20720,94227	Gapdh,Renbp,Serpine2,Pi15

## Sheet: PolyIC vs NoASC_UP
GroupID	Category	Term	Description	LogP	Log(q-value)	InTerm_InList	Genes	Symbols
1_Summary	KEGG Pathway	mmu04512	ECM-receptor interaction	-4.05012	0	4/88	16782,19699,94216,329872,17907	Lamc2,Reln,Col4a6,Frem1,Mylpf
1_Member	KEGG Pathway	mmu04512	ECM-receptor interaction	-4.05012	0	4/88	16782,19699,94216,329872	Lamc2,Reln,Col4a6,Frem1
1_Member	KEGG Pathway	mmu04510	Focal adhesion	-2.69479	0	4/201	16782,17907,19699,94216	Lamc2,Mylpf,Reln,Col4a6
2_Summary	GO Biological Processes	GO:0002040	sprouting angiogenesis	-3.32508	0	3/57	16842,54409,320736	Lef1,Ramp2,Vstm4
2_Member	GO Biological Processes	GO:0002040	sprouting angiogenesis	-3.32508	0	3/57	16842,54409,320736	Lef1,Ramp2,Vstm4
3_Summary	KEGG Pathway	mmu05200	Pathways in cancer	-3.24389	0	7/543	14281,14367,16782,16842,58801,66447,94216,16691,228770,494504,11576	Fos,Fzd5,Lamc2,Lef1,Pmaip1,Mgst3,Col4a6,Krt8,Rspo4,Apcdd1,Afp
3_Member	KEGG Pathway	mmu05200	Pathways in cancer	-3.24389	0	7/543	14281,14367,16782,16842,58801,66447,94216	Fos,Fzd5,Lamc2,Lef1,Pmaip1,Mgst3,Col4a6
3_Member	KEGG Pathway	mmu05210	Colorectal cancer	-2.77631	0	3/88	14281,16842,58801	Fos,Lef1,Pmaip1
3_Member	GO Biological Processes	GO:0001892	embryonic placenta development	-2.44611	0	3/115	14367,16691,16842	Fzd5,Krt8,Lef1
3_Member	GO Biological Processes	GO:0016055	Wnt signaling pathway	-2.30075	0	4/259	14367,16842,228770,494504	Fzd5,Lef1,Rspo4,Apcdd1
3_Member	GO Biological Processes	GO:0198738	cell-cell signaling by wnt	-2.30075	0	4/259	14367,16842,228770,494504	Fzd5,Lef1,Rspo4,Apcdd1
3_Member	KEGG Pathway	mmu05224	Breast cancer	-2.14973	0	3/147	14281,14367,16842	Fos,Fzd5,Lef1
3_Member	Reactome Gene Sets	R-MMU-201681	TCF dependent signaling in response to WNT	-2.12566	0	3/150	14367,16842,228770	Fzd5,Lef1,Rspo4
3_Member	KEGG Pathway	mmu04390	Hippo signaling pathway	-2.07151	0	3/157	11576,14367,16842	Afp,Fzd5,Lef1
3_Member	GO Biological Processes	GO:1905114	cell surface receptor signaling pathway involved in cell-cell signaling	-2.00167	0	4/316	14367,16842,228770,494504	Fzd5,Lef1,Rspo4,Apcdd1
4_Summary	WikiPathways	WP385	Myometrial relaxation and contraction pathways	-3.14266	0	4/152	11459,14281,17896,54409,13346,17907,16691	Acta1,Fos,Myl4,Ramp2,Des,Mylpf,Krt8
4_Member	WikiPathways	WP385	Myometrial relaxation and contraction pathways	-3.14266	0	4/152	11459,14281,17896,54409	Acta1,Fos,Myl4,Ramp2
4_Member	GO Biological Processes	GO:0060538	skeletal muscle organ development	-3.00982	0	4/165	11459,13346,14281,17907	Acta1,Des,Fos,Mylpf
4_Member	GO Biological Processes	GO:0061061	muscle structure development	-2.55971	0	6/529	11459,13346,14281,16691,17907,54409	Acta1,Des,Fos,Krt8,Mylpf,Ramp2
4_Member	GO Biological Processes	GO:0007519	skeletal muscle tissue development	-2.10212	0	3/153	11459,14281,17907	Acta1,Fos,Mylpf
4_Member	GO Biological Processes	GO:0007517	muscle organ development	-2.07884	0	4/300	11459,13346,14281,17907	Acta1,Des,Fos,Mylpf
4_Member	Reactome Gene Sets	R-MMU-397014	Muscle contraction	-2.00572	0	3/166	11459,13346,17907	Acta1,Des,Mylpf
5_Summary	GO Biological Processes	GO:2000147	positive regulation of cell motility	-2.96851	0	7/605	16782,16842,16963,17075,18829,19699,64074,16174,16691,14367,70945	Lamc2,Lef1,Xcl1,Epcam,Ccl21a,Reln,Smoc2,Il18rap,Krt8,Fzd5,Mmrn1
5_Member	GO Biological Processes	GO:2000147	positive regulation of cell motility	-2.96851	0	7/605	16782,16842,16963,17075,18829,19699,64074	Lamc2,Lef1,Xcl1,Epcam,Ccl21a,Reln,Smoc2
5_Member	GO Biological Processes	GO:0040017	positive regulation of locomotion	-2.89894	0	7/622	16782,16842,16963,17075,18829,19699,64074	Lamc2,Lef1,Xcl1,Epcam,Ccl21a,Reln,Smoc2
5_Member	GO Biological Processes	GO:0051272	positive regulation of cellular component movement	-2.89492	0	7/623	16782,16842,16963,17075,18829,19699,64074	Lamc2,Lef1,Xcl1,Epcam,Ccl21a,Reln,Smoc2
5_Member	KEGG Pathway	mmu04061	Viral protein interaction with cytokine and cytokine receptor	-2.68118	0	3/95	16174,16963,18829	Il18rap,Xcl1,Ccl21a
5_Member	GO Biological Processes	GO:0030335	positive regulation of cell migration	-2.37102	0	6/578	16782,16842,16963,18829,19699,64074	Lamc2,Lef1,Xcl1,Ccl21a,Reln,Smoc2
5_Member	GO Biological Processes	GO:0071356	cellular response to tumor necrosis factor	-2.14973	0	3/147	16691,16963,18829	Krt8,Xcl1,Ccl21a
5_Member	GO Biological Processes	GO:0050921	positive regulation of chemotaxis	-2.11776	0	3/151	16963,18829,64074	Xcl1,Ccl21a,Smoc2
5_Member	GO Biological Processes	GO:0002708	positive regulation of lymphocyte mediated immunity	-2.04912	0	3/160	14367,16174,16963	Fzd5,Il18rap,Xcl1
5_Member	GO Biological Processes	GO:0022407	regulation of cell-cell adhesion	-2.01339	0	5/490	16842,16963,17075,18829,70945	Lef1,Xcl1,Epcam,Ccl21a,Mmrn1
5_Member	GO Biological Processes	GO:0019221	cytokine-mediated signaling pathway	-2.01106	0	4/314	16174,16691,16963,18829	Il18rap,Krt8,Xcl1,Ccl21a
6_Summary	GO Biological Processes	GO:0021766	hippocampus development	-2.92726	0	3/78	16842,19699,76574	Lef1,Reln,Mfsd2a
6_Member	GO Biological Processes	GO:0021766	hippocampus development	-2.92726	0	3/78	16842,19699,76574	Lef1,Reln,Mfsd2a
6_Member	GO Biological Processes	GO:0021761	limbic system development	-2.54594	0	3/106	16842,19699,76574	Lef1,Reln,Mfsd2a
6_Member	GO Biological Processes	GO:0021543	pallium development	-2.00572	0	3/166	16842,19699,76574	Lef1,Reln,Mfsd2a
7_Summary	GO Biological Processes	GO:0031668	cellular response to extracellular stimulus	-2.43721	0	4/237	14281,58801,76574,100102	Fos,Pmaip1,Mfsd2a,Pcsk9
7_Member	GO Biological Processes	GO:0031668	cellular response to extracellular stimulus	-2.43721	0	4/237	14281,58801,76574,100102	Fos,Pmaip1,Mfsd2a,Pcsk9
7_Member	GO Biological Processes	GO:1901216	positive regulation of neuron death	-2.27881	0	3/132	14281,58801,100102	Fos,Pmaip1,Pcsk9
7_Member	GO Biological Processes	GO:0071496	cellular response to external stimulus	-2.07884	0	4/300	14281,58801,76574,100102	Fos,Pmaip1,Mfsd2a,Pcsk9
8_Summary	GO Biological Processes	GO:0048259	regulation of receptor-mediated endocytosis	-2.33503	0	3/126	18829,20408,100102	Ccl21a,Sh3gl3,Pcsk9
8_Member	GO Biological Processes	GO:0048259	regulation of receptor-mediated endocytosis	-2.33503	0	3/126	18829,20408,100102	Ccl21a,Sh3gl3,Pcsk9

## Sheet: PolyIC vs NoASC_DOWN
GroupID	Category	Term	Description	LogP	Log(q-value)	InTerm_InList	Genes	Symbols
1_Summary	Reactome Gene Sets	R-MMU-114608	Platelet degranulation	-6.91607	-2.7899	9/115	16399,20363,21859,22041,22371,26968,56744,71660,74145,12266,15368,16948,17101,17312,17381,20720,26570,11601,18126,20541,18162,22436	Itga2b,Selenop,Timp3,Trf,Vwf,Islr,Pf4,Rarres2,F13a1,C3,Hmox1,Lox,Lyst,Clec10a,Mmp12,Serpine2,Slc7a11,Angpt2,Nos2,Slc8a1,Npr3,Xdh
1_Member	Reactome Gene Sets	R-MMU-114608	Platelet degranulation	-6.91607	-2.7899	9/115	16399,20363,21859,22041,22371,26968,56744,71660,74145	Itga2b,Selenop,Timp3,Trf,Vwf,Islr,Pf4,Rarres2,F13a1
1_Member	Reactome Gene Sets	R-MMU-76005	Response to elevated platelet cytosolic Ca2+	-6.75666	-2.7899	9/120	16399,20363,21859,22041,22371,26968,56744,71660,74145	Itga2b,Selenop,Timp3,Trf,Vwf,Islr,Pf4,Rarres2,F13a1
1_Member	GO Biological Processes	GO:0042060	wound healing	-5.5502	-2.12752	11/265	12266,15368,16948,17101,17312,17381,20720,22371,26570,56744,74145	C3,Hmox1,Lox,Lyst,Clec10a,Mmp12,Serpine2,Vwf,Slc7a11,Pf4,F13a1
1_Member	Reactome Gene Sets	R-MMU-109582	Hemostasis	-4.85315	-1.71244	14/507	11601,16399,18126,20363,20541,20720,21859,22041,22371,26570,26968,56744,71660,74145	Angpt2,Itga2b,Nos2,Selenop,Slc8a1,Serpine2,Timp3,Trf,Vwf,Slc7a11,Islr,Pf4,Rarres2,F13a1
1_Member	GO Biological Processes	GO:0007596	blood coagulation	-4.69704	-1.63338	7/118	12266,17101,20720,22371,26570,56744,74145	C3,Lyst,Serpine2,Vwf,Slc7a11,Pf4,F13a1
1_Member	GO Biological Processes	GO:0050817	coagulation	-4.69704	-1.63338	7/118	12266,17101,20720,22371,26570,56744,74145	C3,Lyst,Serpine2,Vwf,Slc7a11,Pf4,F13a1
1_Member	GO Biological Processes	GO:0007599	hemostasis	-4.64968	-1.62962	7/120	12266,17101,20720,22371,26570,56744,74145	C3,Lyst,Serpine2,Vwf,Slc7a11,Pf4,F13a1
1_Member	Reactome Gene Sets	R-MMU-76002	Platelet activation, signaling and aggregation	-4.27479	-1.48413	9/241	16399,20363,21859,22041,22371,26968,56744,71660,74145	Itga2b,Selenop,Timp3,Trf,Vwf,Islr,Pf4,Rarres2,F13a1
1_Member	GO Biological Processes	GO:0009611	response to wounding	-4.04791	-1.32488	11/385	12266,15368,16948,17101,17312,17381,20720,22371,26570,56744,74145	C3,Hmox1,Lox,Lyst,Clec10a,Mmp12,Serpine2,Vwf,Slc7a11,Pf4,F13a1
1_Member	Reactome Gene Sets	R-MMU-140877	Formation of Fibrin Clot (Clotting Cascade)	-3.93723	-1.24923	4/36	20720,22371,56744,74145	Serpine2,Vwf,Pf4,F13a1
1_Member	Reactome Gene Sets	R-MMU-140875	Common Pathway of Fibrin Clot Formation	-3.38555	-0.917108	3/21	20720,56744,74145	Serpine2,Pf4,F13a1
1_Member	GO Biological Processes	GO:0050878	regulation of body fluid levels	-2.98944	-0.608145	9/360	12266,17101,18162,20720,22371,22436,26570,56744,74145	C3,Lyst,Npr3,Serpine2,Vwf,Xdh,Slc7a11,Pf4,F13a1
1_Member	GO Biological Processes	GO:0030168	platelet activation	-2.21084	-0.11078	3/53	22371,26570,56744	Vwf,Slc7a11,Pf4
2_Summary	GO Biological Processes	GO:0060326	cell chemotaxis	-6.56402	-2.77336	11/209	14131,15417,16948,17101,18606,20210,20293,20302,20305,20308,56744,13643,18131,18209,20563,71660,14433,17533,18126,239337,12266,12514,15368,17312,20716,18166,110599584,17395,98496,18414,216190,232801,14708,14130,14727,21859,22436,73230,237353,240057,16324	Fcgr3,Hoxb9,Lox,Lyst,Enpp2,Saa3,Ccl12,Ccl3,Ccl6,Ccl9,Pf4,Efnb3,Notch3,Ntn3,Slit2,Rarres2,Gapdh,Mrc1,Nos2,Adamts12,C3,Cd68,Hmox1,Clec10a,Serpina3n,Npy1r,Gm49333,Mmp9,Pid1,Osmr,Appl2,Lilra5,Gng7,Fcgr2b,Lilrb4b,Timp3,Xdh,Bmper,Sh3rf3,Syngap1,Inhbb
2_Member	GO Biological Processes	GO:0060326	cell chemotaxis	-6.56402	-2.77336	11/209	14131,15417,16948,17101,18606,20210,20293,20302,20305,20308,56744	Fcgr3,Hoxb9,Lox,Lyst,Enpp2,Saa3,Ccl12,Ccl3,Ccl6,Ccl9,Pf4
2_Member	GO Biological Processes	GO:0006935	chemotaxis	-6.18951	-2.59833	16/511	13643,14131,15417,16948,17101,18131,18209,18606,20210,20293,20302,20305,20308,20563,56744,71660	Efnb3,Fcgr3,Hoxb9,Lox,Lyst,Notch3,Ntn3,Enpp2,Saa3,Ccl12,Ccl3,Ccl6,Ccl9,Slit2,Pf4,Rarres2
2_Member	GO Biological Processes	GO:0042330	taxis	-6.16714	-2.59833	16/513	13643,14131,15417,16948,17101,18131,18209,18606,20210,20293,20302,20305,20308,20563,56744,71660	Efnb3,Fcgr3,Hoxb9,Lox,Lyst,Notch3,Ntn3,Enpp2,Saa3,Ccl12,Ccl3,Ccl6,Ccl9,Slit2,Pf4,Rarres2
2_Member	GO Biological Processes	GO:0071346	cellular response to interferon-gamma	-5.22739	-1.8627	7/98	14433,17533,18126,20293,20302,20305,20308	Gapdh,Mrc1,Nos2,Ccl12,Ccl3,Ccl6,Ccl9
2_Member	GO Biological Processes	GO:1990868	response to chemokine	-5.11928	-1.8515	6/67	16948,20293,20302,20305,20308,56744	Lox,Ccl12,Ccl3,Ccl6,Ccl9,Pf4
2_Member	GO Biological Processes	GO:1990869	cellular response to chemokine	-5.11928	-1.8515	6/67	16948,20293,20302,20305,20308,56744	Lox,Ccl12,Ccl3,Ccl6,Ccl9,Pf4
2_Member	GO Biological Processes	GO:0030593	neutrophil chemotaxis	-4.86814	-1.71244	6/74	14131,20293,20302,20305,20308,56744	Fcgr3,Ccl12,Ccl3,Ccl6,Ccl9,Pf4
2_Member	GO Biological Processes	GO:0071347	cellular response to interleukin-1	-4.83443	-1.71244	6/75	20210,20293,20302,20305,20308,239337	Saa3,Ccl12,Ccl3,Ccl6,Ccl9,Adamts12
2_Member	GO Biological Processes	GO:0006954	inflammatory response	-4.8341	-1.71244	14/509	12266,12514,14131,15368,17312,18126,20210,20293,20302,20305,20308,20716,56744,71660	C3,Cd68,Fcgr3,Hmox1,Clec10a,Nos2,Saa3,Ccl12,Ccl3,Ccl6,Ccl9,Serpina3n,Pf4,Rarres2
2_Member	GO Biological Processes	GO:0071621	granulocyte chemotaxis	-4.64213	-1.62962	6/81	14131,20293,20302,20305,20308,56744	Fcgr3,Ccl12,Ccl3,Ccl6,Ccl9,Pf4
2_Member	GO Biological Processes	GO:0034341	response to interferon-gamma	-4.51279	-1.58743	7/126	14433,17533,18126,20293,20302,20305,20308	Gapdh,Mrc1,Nos2,Ccl12,Ccl3,Ccl6,Ccl9
2_Member	GO Biological Processes	GO:1990266	neutrophil migration	-4.46511	-1.55906	6/87	14131,20293,20302,20305,20308,56744	Fcgr3,Ccl12,Ccl3,Ccl6,Ccl9,Pf4
2_Member	GO Biological Processes	GO:0070555	response to interleukin-1	-4.32774	-1.48413	6/92	20210,20293,20302,20305,20308,239337	Saa3,Ccl12,Ccl3,Ccl6,Ccl9,Adamts12
2_Member	GO Biological Processes	GO:0070098	chemokine-mediated signaling pathway	-4.30259	-1.48413	5/57	20293,20302,20305,20308,56744	Ccl12,Ccl3,Ccl6,Ccl9,Pf4
2_Member	Reactome Gene Sets	R-MMU-375276	Peptide ligand-binding receptors	-4.30005	-1.48413	8/185	12266,18166,20293,20302,20305,20308,56744,110599584	C3,Npy1r,Ccl12,Ccl3,Ccl6,Ccl9,Pf4,Gm49333
2_Member	GO Biological Processes	GO:0030595	leukocyte chemotaxis	-4.28017	-1.48413	7/137	14131,17101,20293,20302,20305,20308,56744	Fcgr3,Lyst,Ccl12,Ccl3,Ccl6,Ccl9,Pf4
2_Member	GO Biological Processes	GO:0097530	granulocyte migration	-4.17358	-1.39716	6/98	14131,20293,20302,20305,20308,56744	Fcgr3,Ccl12,Ccl3,Ccl6,Ccl9,Pf4
2_Member	GO Biological Processes	GO:0002548	monocyte chemotaxis	-4.03636	-1.32488	4/34	20293,20302,20305,20308	Ccl12,Ccl3,Ccl6,Ccl9
2_Member	GO Biological Processes	GO:0050900	leukocyte migration	-3.73643	-1.12186	8/223	14131,17101,17395,20293,20302,20305,20308,56744	Fcgr3,Lyst,Mmp9,Ccl12,Ccl3,Ccl6,Ccl9,Pf4
2_Member	GO Biological Processes	GO:0048247	lymphocyte chemotaxis	-3.71373	-1.12131	4/41	20293,20302,20305,20308	Ccl12,Ccl3,Ccl6,Ccl9
2_Member	GO Biological Processes	GO:0034612	response to tumor necrosis factor	-3.70989	-1.12131	7/169	18126,20293,20302,20305,20308,98496,239337	Nos2,Ccl12,Ccl3,Ccl6,Ccl9,Pid1,Adamts12
2_Member	GO Biological Processes	GO:0097529	myeloid leukocyte migration	-3.55466	-1.03507	6/127	14131,20293,20302,20305,20308,56744	Fcgr3,Ccl12,Ccl3,Ccl6,Ccl9,Pf4
2_Member	KEGG Pathway	mmu04061	Viral protein interaction with cytokine and cytokine receptor	-3.25423	-0.818958	5/95	20293,20302,20305,20308,56744	Ccl12,Ccl3,Ccl6,Ccl9,Pf4
2_Member	GO Biological Processes	GO:0071356	cellular response to tumor necrosis factor	-3.21612	-0.793436	6/147	20293,20302,20305,20308,98496,239337	Ccl12,Ccl3,Ccl6,Ccl9,Pid1,Adamts12
2_Member	GO Biological Processes	GO:0072676	lymphocyte migration	-2.94518	-0.575021	4/65	20293,20302,20305,20308	Ccl12,Ccl3,Ccl6,Ccl9
2_Member	Reactome Gene Sets	R-MMU-373076	Class A/1 (Rhodopsin-like receptors)	-2.88744	-0.533473	8/300	12266,18166,20293,20302,20305,20308,56744,110599584	C3,Npy1r,Ccl12,Ccl3,Ccl6,Ccl9,Pf4,Gm49333
2_Member	GO Biological Processes	GO:0019221	cytokine-mediated signaling pathway	-2.76264	-0.467991	8/314	18414,20293,20302,20305,20308,56744,216190,232801	Osmr,Ccl12,Ccl3,Ccl6,Ccl9,Pf4,Appl2,Lilra5
2_Member	WikiPathways	WP2292	Chemokine signaling pathway	-2.7497	-0.464192	6/181	14708,20293,20302,20305,20308,56744	Gng7,Ccl12,Ccl3,Ccl6,Ccl9,Pf4
2_Member	GO Biological Processes	GO:0043408	regulation of MAPK cascade	-2.67996	-0.417644	13/736	12266,14130,14727,20293,20302,20305,20308,21859,22436,73230,232801,237353,240057	C3,Fcgr2b,Lilrb4b,Ccl12,Ccl3,Ccl6,Ccl9,Timp3,Xdh,Bmper,Lilra5,Sh3rf3,Syngap1
2_Member	KEGG Pathway	mmu04062	Chemokine signaling pathway	-2.62106	-0.378583	6/192	14708,20293,20302,20305,20308,56744	Gng7,Ccl12,Ccl3,Ccl6,Ccl9,Pf4
2_Member	GO Biological Processes	GO:0071674	mononuclear cell migration	-2.39285	-0.212909	4/92	20293,20302,20305,20308	Ccl12,Ccl3,Ccl6,Ccl9
2_Member	GO Biological Processes	GO:0043410	positive regulation of MAPK cascade	-2.37799	-0.207117	10/528	12266,14130,20293,20302,20305,20308,22436,73230,232801,237353	C3,Fcgr2b,Ccl12,Ccl3,Ccl6,Ccl9,Xdh,Bmper,Lilra5,Sh3rf3
2_Member	KEGG Pathway	mmu04060	Cytokine-cytokine receptor interaction	-2.33321	-0.173218	7/292	16324,18414,20293,20302,20305,20308,56744	Inhbb,Osmr,Ccl12,Ccl3,Ccl6,Ccl9,Pf4
2_Member	GO Biological Processes	GO:0070374	positive regulation of ERK1 and ERK2 cascade	-2.26569	-0.136466	6/227	12266,20293,20302,20305,20308,73230	C3,Ccl12,Ccl3,Ccl6,Ccl9,Bmper
2_Member	Reactome Gene Sets	R-MMU-500792	GPCR ligand binding	-2.23995	-0.124518	8/383	12266,18166,20293,20302,20305,20308,56744,110599584	C3,Npy1r,Ccl12,Ccl3,Ccl6,Ccl9,Pf4,Gm49333
2_Member	Reactome Gene Sets	R-MMU-380108	Chemokine receptors bind chemokines	-2.21084	-0.11078	3/53	20293,20302,56744	Ccl12,Ccl3,Pf4
2_Member	GO Biological Processes	GO:0070372	regulation of ERK1 and ERK2 cascade	-2.07991	-0.0526737	7/326	12266,20293,20302,20305,20308,21859,73230	C3,Ccl12,Ccl3,Ccl6,Ccl9,Timp3,Bmper
3_Summary	Reactome Gene Sets	R-MMU-1474244	Extracellular matrix organization	-5.67879	-2.18916	11/257	12337,12819,16398,16399,16948,17381,17395,18452,22371,58223,665033,11504,50527,108154,239337,21859,11846,14130,18126,20563	Capn5,Col15a1,Itga2,Itga2b,Lox,Mmp12,Mmp9,P4ha2,Vwf,Mmp19,Col6a5,Adamts1,Ero1a,Adamts6,Adamts12,Timp3,Arg1,Fcgr2b,Nos2,Slit2
3_Member	Reactome Gene Sets	R-MMU-1474244	Extracellular matrix organization	-5.67879	-2.18916	11/257	12337,12819,16398,16399,16948,17381,17395,18452,22371,58223,665033	Capn5,Col15a1,Itga2,Itga2b,Lox,Mmp12,Mmp9,P4ha2,Vwf,Mmp19,Col6a5
3_Member	GO Biological Processes	GO:0030198	extracellular matrix organization	-4.56775	-1.59559	10/277	11504,12819,16948,17381,17395,50527,58223,108154,239337,665033	Adamts1,Col15a1,Lox,Mmp12,Mmp9,Ero1a,Mmp19,Adamts6,Adamts12,Col6a5
3_Member	GO Biological Processes	GO:0043062	extracellular structure organization	-4.55442	-1.59559	10/278	11504,12819,16948,17381,17395,50527,58223,108154,239337,665033	Adamts1,Col15a1,Lox,Mmp12,Mmp9,Ero1a,Mmp19,Adamts6,Adamts12,Col6a5
3_Member	GO Biological Processes	GO:0045229	external encapsulating structure organization	-4.54115	-1.59559	10/279	11504,12819,16948,17381,17395,50527,58223,108154,239337,665033	Adamts1,Col15a1,Lox,Mmp12,Mmp9,Ero1a,Mmp19,Adamts6,Adamts12,Col6a5
3_Member	WikiPathways	WP441	Matrix metalloproteinases	-4.31513	-1.48413	4/29	17381,17395,21859,58223	Mmp12,Mmp9,Timp3,Mmp19
3_Member	WikiPathways	WP2432	Spinal cord injury	-4.14892	-1.38629	6/99	11846,14130,17381,17395,18126,20563	Arg1,Fcgr2b,Mmp12,Mmp9,Nos2,Slit2
3_Member	Reactome Gene Sets	R-MMU-1474228	Degradation of the extracellular matrix	-3.70785	-1.12131	6/119	12337,12819,17381,17395,58223,665033	Capn5,Col15a1,Mmp12,Mmp9,Mmp19,Col6a5
3_Member	Reactome Gene Sets	R-MMU-1474290	Collagen formation	-3.57451	-1.03912	5/81	12819,16948,17395,18452,665033	Col15a1,Lox,Mmp9,P4ha2,Col6a5
3_Member	Reactome Gene Sets	R-MMU-1442490	Collagen degradation	-3.55549	-1.03507	4/45	12819,17381,17395,665033	Col15a1,Mmp12,Mmp9,Col6a5
3_Member	Reactome Gene Sets	R-MMU-2022090	Assembly of collagen fibrils and other multimeric structures	-3.1896	-0.773072	4/56	12819,16948,17395,665033	Col15a1,Lox,Mmp9,Col6a5
3_Member	GO Biological Processes	GO:0032963	collagen metabolic process	-2.84843	-0.504925	4/69	11846,17381,17395,58223	Arg1,Mmp12,Mmp9,Mmp19
3_Member	GO Biological Processes	GO:0030574	collagen catabolic process	-2.38377	-0.209411	3/46	17381,17395,58223	Mmp12,Mmp9,Mmp19
3_Member	Reactome Gene Sets	R-MMU-1650814	Collagen biosynthesis and modifying enzymes	-2.06172	-0.0419144	3/60	12819,18452,665033	Col15a1,P4ha2,Col6a5
4_Summary	GO Biological Processes	GO:0050766	positive regulation of phagocytosis	-4.35454	-1.48413	6/91	12266,14130,14131,16398,216190,239447,17167,17533,50909,11846,15368,50908,14433,17101,20293,98496,228775,18126	C3,Fcgr2b,Fcgr3,Itga2,Appl2,Colec10,Marco,Mrc1,C1ra,Arg1,Hmox1,C1s1,Gapdh,Lyst,Ccl12,Pid1,Trib3,Nos2
4_Member	GO Biological Processes	GO:0050766	positive regulation of phagocytosis	-4.35454	-1.48413	6/91	12266,14130,14131,16398,216190,239447	C3,Fcgr2b,Fcgr3,Itga2,Appl2,Colec10
4_Member	GO Biological Processes	GO:0002883	regulation of hypersensitivity	-3.75003	-1.1257	3/16	12266,14130,14131	C3,Fcgr2b,Fcgr3
4_Member	GO Biological Processes	GO:0060100	positive regulation of phagocytosis, engulfment	-3.66795	-1.09914	3/17	12266,16398,216190	C3,Itga2,Appl2
4_Member	GO Biological Processes	GO:1905155	positive regulation of membrane invagination	-3.66795	-1.09914	3/17	12266,16398,216190	C3,Itga2,Appl2
4_Member	GO Biological Processes	GO:0050764	regulation of phagocytosis	-3.62982	-1.06961	6/123	12266,14130,14131,16398,216190,239447	C3,Fcgr2b,Fcgr3,Itga2,Appl2,Colec10
4_Member	KEGG Pathway	mmu04145	Phagosome	-3.51344	-1.00154	7/182	12266,14130,14131,16398,17167,17533,50909	C3,Fcgr2b,Fcgr3,Itga2,Marco,Mrc1,C1ra
4_Member	GO Biological Processes	GO:0060099	regulation of phagocytosis, engulfment	-3.38555	-0.917108	3/21	12266,16398,216190	C3,Itga2,Appl2
4_Member	GO Biological Processes	GO:1905153	regulation of membrane invagination	-3.32411	-0.869246	3/22	12266,16398,216190	C3,Itga2,Appl2
4_Member	GO Biological Processes	GO:0002864	regulation of acute inflammatory response to antigenic stimulus	-3.26565	-0.823943	3/23	12266,14130,14131	C3,Fcgr2b,Fcgr3
4_Member	GO Biological Processes	GO:0002888	positive regulation of myeloid leukocyte mediated immunity	-2.96449	-0.5888	3/29	11846,12266,14131	Arg1,C3,Fcgr3
4_Member	GO Biological Processes	GO:0002886	regulation of myeloid leukocyte mediated immunity	-2.71455	-0.442399	4/75	11846,12266,14131,15368	Arg1,C3,Fcgr3,Hmox1
4_Member	KEGG Pathway	mmu05150	Staphylococcus aureus infection	-2.67479	-0.417644	5/128	12266,14130,14131,50908,50909	C3,Fcgr2b,Fcgr3,C1s1,C1ra
4_Member	GO Biological Processes	GO:0001906	cell killing	-2.6166	-0.378199	5/132	12266,14131,14433,17101,20293	C3,Fcgr3,Gapdh,Lyst,Ccl12
4_Member	GO Biological Processes	GO:0002861	regulation of inflammatory response to antigenic stimulus	-2.55697	-0.334514	3/40	12266,14130,14131	C3,Fcgr2b,Fcgr3
4_Member	GO Biological Processes	GO:0010827	regulation of glucose transmembrane transport	-2.427	-0.231103	4/90	12266,98496,216190,228775	C3,Pid1,Appl2,Trib3
4_Member	GO Biological Processes	GO:0002673	regulation of acute inflammatory response	-2.18823	-0.11078	3/54	12266,14130,14131	C3,Fcgr2b,Fcgr3
4_Member	KEGG Pathway	mmu05152	Tuberculosis	-2.04988	-0.032515	5/180	12266,14130,14131,17533,18126	C3,Fcgr2b,Fcgr3,Mrc1,Nos2
5_Summary	GO Biological Processes	GO:0001944	vasculature development	-4.12027	-1.37581	14/592	11601,12266,12667,12819,15368,16399,16948,18131,20293,20563,58223,71690,73230,108154,22436,239337	Angpt2,C3,Chrd,Col15a1,Hmox1,Itga2b,Lox,Notch3,Ccl12,Slit2,Mmp19,Esm1,Bmper,Adamts6,Xdh,Adamts12
5_Member	GO Biological Processes	GO:0001944	vasculature development	-4.12027	-1.37581	14/592	11601,12266,12667,12819,15368,16399,16948,18131,20293,20563,58223,71690,73230,108154	Angpt2,C3,Chrd,Col15a1,Hmox1,Itga2b,Lox,Notch3,Ccl12,Slit2,Mmp19,Esm1,Bmper,Adamts6
5_Member	GO Biological Processes	GO:0048514	blood vessel morphogenesis	-4.11212	-1.37581	12/447	11601,12667,12819,15368,16399,16948,18131,20293,20563,58223,71690,73230	Angpt2,Chrd,Col15a1,Hmox1,Itga2b,Lox,Notch3,Ccl12,Slit2,Mmp19,Esm1,Bmper
5_Member	GO Biological Processes	GO:0001525	angiogenesis	-3.96509	-1.26551	10/327	11601,12819,15368,16399,18131,20293,20563,58223,71690,73230	Angpt2,Col15a1,Hmox1,Itga2b,Notch3,Ccl12,Slit2,Mmp19,Esm1,Bmper
5_Member	GO Biological Processes	GO:0001568	blood vessel development	-3.83447	-1.17947	13/553	11601,12667,12819,15368,16399,16948,18131,20293,20563,58223,71690,73230,108154	Angpt2,Chrd,Col15a1,Hmox1,Itga2b,Lox,Notch3,Ccl12,Slit2,Mmp19,Esm1,Bmper,Adamts6
5_Member	GO Biological Processes	GO:0090288	negative regulation of cellular response to growth factor stimulus	-3.07549	-0.676938	5/104	12667,20563,22436,73230,239337	Chrd,Slit2,Xdh,Bmper,Adamts12
5_Member	GO Biological Processes	GO:0035239	tube morphogenesis	-2.17745	-0.105572	12/749	11601,12667,12819,15368,16399,16948,18131,20293,20563,58223,71690,73230	Angpt2,Chrd,Col15a1,Hmox1,Itga2b,Lox,Notch3,Ccl12,Slit2,Mmp19,Esm1,Bmper
5_Member	GO Biological Processes	GO:0002040	sprouting angiogenesis	-2.12311	-0.0720136	3/57	20563,71690,73230	Slit2,Esm1,Bmper
5_Member	GO Biological Processes	GO:0050922	negative regulation of chemotaxis	-2.06172	-0.0419144	3/60	11601,20293,20563	Angpt2,Ccl12,Slit2
6_Summary	GO Biological Processes	GO:0001817	regulation of cytokine production	-3.87509	-1.19838	16/786	11433,11846,12266,14130,14131,14433,14727,15368,16324,17381,18126,20302,56620,216190,232801,269855,20293,12514,17395,193740	Acp5,Arg1,C3,Fcgr2b,Fcgr3,Gapdh,Lilrb4b,Hmox1,Inhbb,Mmp12,Nos2,Ccl3,Clec4n,Appl2,Lilra5,Ssc5d,Ccl12,Cd68,Mmp9,Hspa1a
6_Member	GO Biological Processes	GO:0001817	regulation of cytokine production	-3.87509	-1.19838	16/786	11433,11846,12266,14130,14131,14433,14727,15368,16324,17381,18126,20302,56620,216190,232801,269855	Acp5,Arg1,C3,Fcgr2b,Fcgr3,Gapdh,Lilrb4b,Hmox1,Inhbb,Mmp12,Nos2,Ccl3,Clec4n,Appl2,Lilra5,Ssc5d
6_Member	GO Biological Processes	GO:0002701	negative regulation of production of molecular mediator of immune response	-3.84397	-1.17947	4/38	11846,14130,14727,15368	Arg1,Fcgr2b,Lilrb4b,Hmox1
6_Member	GO Biological Processes	GO:0001818	negative regulation of cytokine production	-3.57863	-1.03912	9/298	11433,11846,14130,14727,15368,16324,216190,232801,269855	Acp5,Arg1,Fcgr2b,Lilrb4b,Hmox1,Inhbb,Appl2,Lilra5,Ssc5d
6_Member	GO Biological Processes	GO:0002719	negative regulation of cytokine production involved in immune response	-3.15661	-0.746157	3/25	11846,14727,15368	Arg1,Lilrb4b,Hmox1
6_Member	GO Biological Processes	GO:0002704	negative regulation of leukocyte mediated immunity	-2.69341	-0.425629	4/76	11846,14130,14727,15368	Arg1,Fcgr2b,Lilrb4b,Hmox1
6_Member	GO Biological Processes	GO:0002822	regulation of adaptive immune response based on somatic recombination of immune receptors built from immunoglobulin superfamily domains	-2.31208	-0.163896	6/222	11846,12266,14130,14131,14727,56620	Arg1,C3,Fcgr2b,Fcgr3,Lilrb4b,Clec4n
6_Member	GO Biological Processes	GO:0070664	negative regulation of leukocyte proliferation	-2.3111	-0.163896	4/97	11846,14130,14727,20293	Arg1,Fcgr2b,Lilrb4b,Ccl12
6_Member	GO Biological Processes	GO:0002823	negative regulation of adaptive immune response based on somatic recombination of immune receptors built from immunoglobulin superfamily domains	-2.18823	-0.11078	3/54	11846,14130,14727	Arg1,Fcgr2b,Lilrb4b
6_Member	GO Biological Processes	GO:0002819	regulation of adaptive immune response	-2.16809	-0.10242	6/238	11846,12266,14130,14131,14727,56620	Arg1,C3,Fcgr2b,Fcgr3,Lilrb4b,Clec4n
6_Member	GO Biological Processes	GO:0002820	negative regulation of adaptive immune response	-2.08179	-0.0526737	3/59	11846,14130,14727	Arg1,Fcgr2b,Lilrb4b
6_Member	Reactome Gene Sets	R-MMU-6798695	Neutrophil degranulation	-2.03926	-0.029155	9/502	11846,12266,12514,14130,14727,17395,56620,193740,232801	Arg1,C3,Cd68,Fcgr2b,Lilrb4b,Mmp9,Clec4n,Hspa1a,Lilra5
6_Member	GO Biological Processes	GO:0002707	negative regulation of lymphocyte mediated immunity	-2.00371	-0.0261946	3/63	11846,14130,14727	Arg1,Fcgr2b,Lilrb4b
6_Member	GO Biological Processes	GO:0032653	regulation of interleukin-10 production	-2.00371	-0.0261946	3/63	14130,14727,232801	Fcgr2b,Lilrb4b,Lilra5
7_Summary	KEGG Pathway	mmu04216	Ferroptosis	-3.75595	-1.1257	4/40	12870,15368,22041,26570,94284,71145,15165,17395,22436,23859,20541	Cp,Hmox1,Trf,Slc7a11,Ugt1a6a,Scara5,Hcn1,Mmp9,Xdh,Dlg2,Slc8a1
7_Member	KEGG Pathway	mmu04216	Ferroptosis	-3.75595	-1.1257	4/40	12870,15368,22041,26570	Cp,Hmox1,Trf,Slc7a11
7_Member	KEGG Pathway	mmu00860	Porphyrin metabolism	-2.46704	-0.25872	3/43	12870,15368,94284	Cp,Hmox1,Ugt1a6a
7_Member	GO Biological Processes	GO:0055072	iron ion homeostasis	-2.39285	-0.212909	4/92	12870,15368,22041,71145	Cp,Hmox1,Trf,Scara5
7_Member	GO Biological Processes	GO:0006826	iron ion transport	-2.30631	-0.162375	3/49	12870,22041,71145	Cp,Trf,Scara5
7_Member	GO Biological Processes	GO:0010038	response to metal ion	-2.30142	-0.160758	7/296	12870,15165,15368,17395,22041,22436,23859	Cp,Hcn1,Hmox1,Mmp9,Trf,Xdh,Dlg2
7_Member	KEGG Pathway	mmu04978	Mineral absorption	-2.18823	-0.11078	3/54	15368,20541,22041	Hmox1,Slc8a1,Trf
7_Member	Reactome Gene Sets	R-MMU-917937	Iron uptake and transport	-2.16608	-0.10242	3/55	12870,15368,22041	Cp,Hmox1,Trf
8_Summary	WikiPathways	WP200	Complement activation, classical pathway	-3.75003	-1.1257	3/16	12266,50908,50909,239447,20293,22371,74145,319195,100043813,18126	C3,C1s1,C1ra,Colec10,Ccl12,Vwf,F13a1,Rpl17,Rps27rt,Nos2
8_Member	WikiPathways	WP200	Complement activation, classical pathway	-3.75003	-1.1257	3/16	12266,50908,50909	C3,C1s1,C1ra
8_Member	Reactome Gene Sets	R-MMU-166663	Initial triggering of complement	-3.591	-1.03922	3/18	12266,50909,239447	C3,C1ra,Colec10
8_Member	KEGG Pathway	mmu05171	Coronavirus disease - COVID-19	-3.437	-0.954551	8/247	12266,20293,22371,50908,50909,74145,319195,100043813	C3,Ccl12,Vwf,C1s1,C1ra,F13a1,Rpl17,Rps27rt
8_Member	KEGG Pathway	mmu04610	Complement and coagulation cascades	-3.29658	-0.848345	5/93	12266,22371,50908,50909,74145	C3,Vwf,C1s1,C1ra,F13a1
8_Member	KEGG Pathway	mmu05133	Pertussis	-2.67259	-0.417644	4/77	12266,18126,50908,50909	C3,Nos2,C1s1,C1ra
8_Member	Reactome Gene Sets	R-MMU-166658	Complement cascade	-2.52619	-0.30763	3/41	12266,50909,239447	C3,C1ra,Colec10
9_Summary	GO Biological Processes	GO:0051260	protein homooligomerization	-3.49903	-0.994674	7/183	15165,50997,71145,107869,216190,233107,241638	Hcn1,Mpp2,Scara5,Cth,Appl2,Kctd15,Lzts3
9_Member	GO Biological Processes	GO:0051260	protein homooligomerization	-3.49903	-0.994674	7/183	15165,50997,71145,107869,216190,233107,241638	Hcn1,Mpp2,Scara5,Cth,Appl2,Kctd15,Lzts3
9_Member	GO Biological Processes	GO:0051259	protein complex oligomerization	-2.73511	-0.458554	7/247	15165,50997,71145,107869,216190,233107,241638	Hcn1,Mpp2,Scara5,Cth,Appl2,Kctd15,Lzts3
9_Member	GO Biological Processes	GO:0051289	protein homotetramerization	-2.23394	-0.124518	3/52	15165,107869,216190	Hcn1,Cth,Appl2
10_Summary	GO Biological Processes	GO:0006349	regulation of gene expression by genomic imprinting	-3.45026	-0.96063	3/20	13435,63830,104103,74340,107869	Dnmt3a,Kcnq1ot1,Airn,Ahcyl2,Cth
10_Member	GO Biological Processes	GO:0006349	regulation of gene expression by genomic imprinting	-3.45026	-0.96063	3/20	13435,63830,104103	Dnmt3a,Kcnq1ot1,Airn
10_Member	WikiPathways	WP730	Glutathione and one-carbon metabolism	-2.87898	-0.530278	3/31	13435,74340,107869	Dnmt3a,Ahcyl2,Cth
10_Member	KEGG Pathway	mmu00270	Cysteine and methionine metabolism	-2.18823	-0.11078	3/54	13435,74340,107869	Dnmt3a,Ahcyl2,Cth
11_Summary	KEGG Pathway	mmu00220	Arginine biosynthesis	-3.45026	-0.96063	3/20	11846,18126,108682,14433,107869,18452,14544,22436,52815,216188,56448	Arg1,Nos2,Gpt2,Gapdh,Cth,P4ha2,Gda,Xdh,Ldhd,Aldh1l2,Cyp2d22
11_Member	KEGG Pathway	mmu00220	Arginine biosynthesis	-3.45026	-0.96063	3/20	11846,18126,108682	Arg1,Nos2,Gpt2
11_Member	KEGG Pathway	mmu01230	Biosynthesis of amino acids	-2.63185	-0.381102	4/79	11846,14433,107869,108682	Arg1,Gapdh,Cth,Gpt2
11_Member	WikiPathways	WP662	Amino acid metabolism	-2.32706	-0.173218	4/96	11846,18452,107869,108682	Arg1,P4ha2,Cth,Gpt2
11_Member	KEGG Pathway	mmu00330	Arginine and proline metabolism	-2.18823	-0.11078	3/54	11846,18126,18452	Arg1,Nos2,P4ha2
11_Member	GO Biological Processes	GO:0044282	small molecule catabolic process	-2.13621	-0.0752591	7/318	11846,14433,14544,18126,22436,52815,216188	Arg1,Gapdh,Gda,Nos2,Xdh,Ldhd,Aldh1l2
11_Member	GO Biological Processes	GO:1901605	alpha-amino acid metabolic process	-2.09974	-0.0624049	5/175	11846,18126,56448,107869,108682	Arg1,Nos2,Cyp2d22,Cth,Gpt2
12_Summary	GO Biological Processes	GO:0040017	positive regulation of locomotion	-3.34288	-0.881276	13/622	11433,11504,15368,16398,17395,18606,19243,20293,20541,20563,22041,71660,114332	Acp5,Adamts1,Hmox1,Itga2,Mmp9,Enpp2,Ptp4a1,Ccl12,Slc8a1,Slit2,Trf,Rarres2,Lyve1
12_Member	GO Biological Processes	GO:0040017	positive regulation of locomotion	-3.34288	-0.881276	13/622	11433,11504,15368,16398,17395,18606,19243,20293,20541,20563,22041,71660,114332	Acp5,Adamts1,Hmox1,Itga2,Mmp9,Enpp2,Ptp4a1,Ccl12,Slc8a1,Slit2,Trf,Rarres2,Lyve1
12_Member	GO Biological Processes	GO:2000147	positive regulation of cell motility	-2.92719	-0.562502	12/605	11433,11504,15368,16398,17395,18606,19243,20293,20541,22041,71660,114332	Acp5,Adamts1,Hmox1,Itga2,Mmp9,Enpp2,Ptp4a1,Ccl12,Slc8a1,Trf,Rarres2,Lyve1
12_Member	GO Biological Processes	GO:0051272	positive regulation of cellular component movement	-2.8196	-0.486318	12/623	11433,11504,15368,16398,17395,18606,19243,20293,20541,22041,71660,114332	Acp5,Adamts1,Hmox1,Itga2,Mmp9,Enpp2,Ptp4a1,Ccl12,Slc8a1,Trf,Rarres2,Lyve1
12_Member	GO Biological Processes	GO:0030335	positive regulation of cell migration	-2.58427	-0.349913	11/578	11433,11504,15368,16398,17395,18606,19243,20293,20541,71660,114332	Acp5,Adamts1,Hmox1,Itga2,Mmp9,Enpp2,Ptp4a1,Ccl12,Slc8a1,Rarres2,Lyve1
12_Member	GO Biological Processes	GO:0002687	positive regulation of leukocyte migration	-2.295	-0.160758	5/157	16398,17395,20293,71660,114332	Itga2,Mmp9,Ccl12,Rarres2,Lyve1
12_Member	GO Biological Processes	GO:0002685	regulation of leukocyte migration	-2.2475	-0.124518	6/229	16398,17395,20293,20563,71660,114332	Itga2,Mmp9,Ccl12,Slit2,Rarres2,Lyve1
13_Summary	GO Biological Processes	GO:0031347	regulation of defense response	-3.22698	-0.79805	13/640	11433,11846,12266,14130,14131,16398,17381,20302,20563,56620,216190,232801,239337,71660,14727	Acp5,Arg1,C3,Fcgr2b,Fcgr3,Itga2,Mmp12,Ccl3,Slit2,Clec4n,Appl2,Lilra5,Adamts12,Rarres2,Lilrb4b
13_Member	GO Biological Processes	GO:0031347	regulation of defense response	-3.22698	-0.79805	13/640	11433,11846,12266,14130,14131,16398,17381,20302,20563,56620,216190,232801,239337	Acp5,Arg1,C3,Fcgr2b,Fcgr3,Itga2,Mmp12,Ccl3,Slit2,Clec4n,Appl2,Lilra5,Adamts12
13_Member	GO Biological Processes	GO:0050727	regulation of inflammatory response	-3.04053	-0.64781	9/354	11433,12266,14130,14131,16398,20302,20563,232801,239337	Acp5,C3,Fcgr2b,Fcgr3,Itga2,Ccl3,Slit2,Lilra5,Adamts12
13_Member	GO Biological Processes	GO:0031349	positive regulation of defense response	-2.83305	-0.49469	8/306	11846,12266,14131,16398,17381,20302,56620,232801	Arg1,C3,Fcgr3,Itga2,Mmp12,Ccl3,Clec4n,Lilra5
13_Member	GO Biological Processes	GO:0032103	positive regulation of response to external stimulus	-2.80782	-0.482208	10/460	11846,12266,14131,16398,17381,20302,20563,56620,71660,232801	Arg1,C3,Fcgr3,Itga2,Mmp12,Ccl3,Slit2,Clec4n,Rarres2,Lilra5
13_Member	GO Biological Processes	GO:0050729	positive regulation of inflammatory response	-2.4032	-0.214595	5/148	12266,14131,16398,20302,232801	C3,Fcgr3,Itga2,Ccl3,Lilra5
13_Member	GO Biological Processes	GO:0032651	regulation of interleukin-1 beta production	-2.32706	-0.173218	4/96	11433,14727,20302,232801	Acp5,Lilrb4b,Ccl3,Lilra5
13_Member	GO Biological Processes	GO:0032652	regulation of interleukin-1 production	-2.02735	-0.0290231	4/117	11433,14727,20302,232801	Acp5,Lilrb4b,Ccl3,Lilra5
13_Member	GO Biological Processes	GO:0032680	regulation of tumor necrosis factor production	-2.00172	-0.0261946	5/185	11433,14131,14727,20302,232801	Acp5,Fcgr3,Lilrb4b,Ccl3,Lilra5
14_Summary	KEGG Pathway	mmu05142	Chagas disease	-3.09446	-0.689997	5/103	12266,14681,18126,20293,20302,17395,22359,50527,193740,15368,13435,14130,16324,20563,21859	C3,Gnao1,Nos2,Ccl12,Ccl3,Mmp9,Vldlr,Ero1a,Hspa1a,Hmox1,Dnmt3a,Fcgr2b,Inhbb,Slit2,Timp3
14_Member	KEGG Pathway	mmu05142	Chagas disease	-3.09446	-0.689997	5/103	12266,14681,18126,20293,20302	C3,Gnao1,Nos2,Ccl12,Ccl3
14_Member	KEGG Pathway	mmu05417	Lipid and atherosclerosis	-2.36952	-0.202113	6/216	17395,20293,20302,22359,50527,193740	Mmp9,Ccl12,Ccl3,Vldlr,Ero1a,Hspa1a
14_Member	WikiPathways	WP3632	Lung fibrosis	-2.04203	-0.0295176	3/61	15368,17395,20302	Hmox1,Mmp9,Ccl3
14_Member	GO Biological Processes	GO:0010942	positive regulation of cell death	-2.01066	-0.0261946	11/692	12266,13435,14130,15368,16324,17395,18126,20293,20302,20563,21859	C3,Dnmt3a,Fcgr2b,Hmox1,Inhbb,Mmp9,Nos2,Ccl12,Ccl3,Slit2,Timp3
15_Summary	GO Biological Processes	GO:0048661	positive regulation of smooth muscle cell proliferation	-3.01982	-0.632852	5/107	11504,15368,16398,17395,18131,11601,18606,20563,73230,18162,12266,21859	Adamts1,Hmox1,Itga2,Mmp9,Notch3,Angpt2,Enpp2,Slit2,Bmper,Npr3,C3,Timp3
15_Member	GO Biological Processes	GO:0048661	positive regulation of smooth muscle cell proliferation	-3.01982	-0.632852	5/107	11504,15368,16398,17395,18131	Adamts1,Hmox1,Itga2,Mmp9,Notch3
15_Member	GO Biological Processes	GO:0010632	regulation of epithelial cell migration	-2.79575	-0.482208	7/241	11601,15368,16398,17395,18606,20563,73230	Angpt2,Hmox1,Itga2,Mmp9,Enpp2,Slit2,Bmper
15_Member	GO Biological Processes	GO:0048660	regulation of smooth muscle cell proliferation	-2.7497	-0.464192	6/181	11504,15368,16398,17395,18131,18162	Adamts1,Hmox1,Itga2,Mmp9,Notch3,Npr3
15_Member	GO Biological Processes	GO:0045765	regulation of angiogenesis	-2.20189	-0.11078	7/309	11504,11601,12266,15368,17395,18606,73230	Adamts1,Angpt2,C3,Hmox1,Mmp9,Enpp2,Bmper
15_Member	GO Biological Processes	GO:1901342	regulation of vasculature development	-2.17239	-0.103265	7/313	11504,11601,12266,15368,17395,18606,73230	Adamts1,Angpt2,C3,Hmox1,Mmp9,Enpp2,Bmper
15_Member	WikiPathways	WP1270	Endochondral ossification	-2.02269	-0.0290231	3/62	11504,17395,21859	Adamts1,Mmp9,Timp3
15_Member	GO Biological Processes	GO:0045766	positive regulation of angiogenesis	-2.02078	-0.0290231	5/183	11601,12266,15368,17395,73230	Angpt2,C3,Hmox1,Mmp9,Bmper
15_Member	GO Biological Processes	GO:1904018	positive regulation of vasculature development	-2.02078	-0.0290231	5/183	11601,12266,15368,17395,73230	Angpt2,C3,Hmox1,Mmp9,Bmper
16_Summary	KEGG Pathway	mmu04066	HIF-1 signaling pathway	-2.89665	-0.537351	5/114	11601,14433,15368,18126,22041,11433,17312,17395	Angpt2,Gapdh,Hmox1,Nos2,Trf,Acp5,Clec10a,Mmp9
16_Member	KEGG Pathway	mmu04066	HIF-1 signaling pathway	-2.89665	-0.537351	5/114	11601,14433,15368,18126,22041	Angpt2,Gapdh,Hmox1,Nos2,Trf
16_Member	GO Biological Processes	GO:0048771	tissue remodeling	-2.78196	-0.480728	5/121	11433,11601,17312,17395,18126	Acp5,Angpt2,Clec10a,Mmp9,Nos2
17_Summary	Reactome Gene Sets	R-MMU-216083	Integrin cell surface interactions	-2.80239	-0.482208	4/71	16398,16399,22371,665033,12337,20363,11601,14708,18126,18414	Itga2,Itga2b,Vwf,Col6a5,Capn5,Selenop,Angpt2,Gng7,Nos2,Osmr
17_Member	Reactome Gene Sets	R-MMU-216083	Integrin cell surface interactions	-2.80239	-0.482208	4/71	16398,16399,22371,665033	Itga2,Itga2b,Vwf,Col6a5
17_Member	KEGG Pathway	mmu04512	ECM-receptor interaction	-2.46204	-0.258715	4/88	16398,16399,22371,665033	Itga2,Itga2b,Vwf,Col6a5
17_Member	Reactome Gene Sets	R-MMU-3000178	ECM proteoglycans	-2.43859	-0.238993	3/44	16398,16399,665033	Itga2,Itga2b,Col6a5
17_Member	WikiPathways	WP6	Integrin-mediated cell adhesion	-2.26437	-0.136466	4/100	12337,16398,16399,20363	Capn5,Itga2,Itga2b,Selenop
17_Member	WikiPathways	WP2841	Focal adhesion: PI3K-Akt-mTOR signaling pathway	-2.10782	-0.065351	7/322	11601,14708,16398,16399,18126,18414,22371	Angpt2,Gng7,Itga2,Itga2b,Nos2,Osmr,Vwf
18_Summary	Reactome Gene Sets	R-MMU-5173214	O-glycosylation of TSR domain-containing proteins	-2.79929	-0.482208	3/33	11504,108154,239337	Adamts1,Adamts6,Adamts12
18_Member	Reactome Gene Sets	R-MMU-5173214	O-glycosylation of TSR domain-containing proteins	-2.79929	-0.482208	3/33	11504,108154,239337	Adamts1,Adamts6,Adamts12
19_Summary	GO Biological Processes	GO:0006959	humoral immune response	-2.78036	-0.480728	9/386	12266,14433,20293,22041,50908,50909,56744,71660,239447,56620	C3,Gapdh,Ccl12,Trf,C1s1,C1ra,Pf4,Rarres2,Colec10,Clec4n
19_Member	GO Biological Processes	GO:0006959	humoral immune response	-2.78036	-0.480728	9/386	12266,14433,20293,22041,50908,50909,56744,71660,239447	C3,Gapdh,Ccl12,Trf,C1s1,C1ra,Pf4,Rarres2,Colec10
19_Member	GO Biological Processes	GO:0019730	antimicrobial humoral response	-2.2381	-0.124518	5/162	14433,20293,22041,56744,71660	Gapdh,Ccl12,Trf,Pf4,Rarres2
19_Member	GO Biological Processes	GO:0050832	defense response to fungus	-2.23394	-0.124518	3/52	14433,56620,71660	Gapdh,Clec4n,Rarres2
20_Summary	GO Biological Processes	GO:0007162	negative regulation of cell adhesion	-2.78003	-0.480728	8/312	11433,11601,11846,14727,17381,18606,20720,66116,14130,20293,20563	Acp5,Angpt2,Arg1,Lilrb4b,Mmp12,Enpp2,Serpine2,Nat8f1,Fcgr2b,Ccl12,Slit2
20_Member	GO Biological Processes	GO:0007162	negative regulation of cell adhesion	-2.78003	-0.480728	8/312	11433,11601,11846,14727,17381,18606,20720,66116	Acp5,Angpt2,Arg1,Lilrb4b,Mmp12,Enpp2,Serpine2,Nat8f1
20_Member	GO Biological Processes	GO:0032102	negative regulation of response to external stimulus	-2.11193	-0.0668669	8/403	11433,11601,11846,14130,17381,20293,20563,20720	Acp5,Angpt2,Arg1,Fcgr2b,Mmp12,Ccl12,Slit2,Serpine2
20_Member	GO Biological Processes	GO:0010812	negative regulation of cell-substrate adhesion	-2.04203	-0.0295176	3/61	11601,17381,18606	Angpt2,Mmp12,Enpp2

## Sheet: LPS vs NoASC_UP
GroupID	Category	Term	Description	LogP	Log(q-value)	InTerm_InList	Genes	Symbols
1_Summary	GO Biological Processes	GO:0003018	vascular process in circulatory system	-7.55643	-3.28942	11/234	11475,12291,12491,13614,14613,19091,21336,54611,60596,76574,320736,11754,64817,17880,13717,16728,218877,16011,30937,13819,21838	Acta2,Cacna1g,Cd36,Edn1,Gja5,Prkg1,Tacr1,Pde3a,Gucy1a1,Mfsd2a,Vstm4,Aoc3,Svep1,Myh11,Eln,L1cam,Sema3g,Igfbp5,Lmcd1,Epas1,Thy1
1_Member	GO Biological Processes	GO:0003018	vascular process in circulatory system	-7.55643	-3.28942	11/234	11475,12291,12491,13614,14613,19091,21336,54611,60596,76574,320736	Acta2,Cacna1g,Cd36,Edn1,Gja5,Prkg1,Tacr1,Pde3a,Gucy1a1,Mfsd2a,Vstm4
1_Member	GO Biological Processes	GO:0003013	circulatory system process	-6.14624	-2.18026	13/471	11475,11754,12291,12491,13614,14613,19091,21336,54611,60596,64817,76574,320736	Acta2,Aoc3,Cacna1g,Cd36,Edn1,Gja5,Prkg1,Tacr1,Pde3a,Gucy1a1,Svep1,Mfsd2a,Vstm4
1_Member	GO Biological Processes	GO:0035296	regulation of tube diameter	-5.57003	-1.98335	8/173	11475,12291,13614,14613,19091,21336,60596,320736	Acta2,Cacna1g,Edn1,Gja5,Prkg1,Tacr1,Gucy1a1,Vstm4
1_Member	GO Biological Processes	GO:0097746	blood vessel diameter maintenance	-5.57003	-1.98335	8/173	11475,12291,13614,14613,19091,21336,60596,320736	Acta2,Cacna1g,Edn1,Gja5,Prkg1,Tacr1,Gucy1a1,Vstm4
1_Member	GO Biological Processes	GO:0035150	regulation of tube size	-5.55138	-1.98335	8/174	11475,12291,13614,14613,19091,21336,60596,320736	Acta2,Cacna1g,Edn1,Gja5,Prkg1,Tacr1,Gucy1a1,Vstm4
1_Member	GO Biological Processes	GO:0006939	smooth muscle contraction	-5.03717	-1.58856	5/56	11475,12291,13614,17880,21336	Acta2,Cacna1g,Edn1,Myh11,Tacr1
1_Member	GO Biological Processes	GO:0008015	blood circulation	-4.89048	-1.52656	11/437	11475,11754,12291,12491,13614,14613,19091,21336,54611,60596,320736	Acta2,Aoc3,Cacna1g,Cd36,Edn1,Gja5,Prkg1,Tacr1,Pde3a,Gucy1a1,Vstm4
1_Member	GO Biological Processes	GO:0003012	muscle system process	-4.39463	-1.08187	8/251	11475,12291,13614,14613,17880,19091,21336,60596	Acta2,Cacna1g,Edn1,Gja5,Myh11,Prkg1,Tacr1,Gucy1a1
1_Member	GO Biological Processes	GO:0014829	vascular associated smooth muscle contraction	-4.09548	-0.907651	3/17	11475,12291,13614	Acta2,Cacna1g,Edn1
1_Member	GO Biological Processes	GO:0090066	regulation of anatomical structure size	-3.88202	-0.81559	11/565	11475,12291,13614,13717,14613,16728,19091,21336,60596,218877,320736	Acta2,Cacna1g,Edn1,Eln,Gja5,L1cam,Prkg1,Tacr1,Gucy1a1,Sema3g,Vstm4
1_Member	GO Biological Processes	GO:0008217	regulation of blood pressure	-3.85215	-0.81559	7/224	11475,11754,12491,13614,14613,21336,60596	Acta2,Aoc3,Cd36,Edn1,Gja5,Tacr1,Gucy1a1
1_Member	GO Biological Processes	GO:0042311	vasodilation	-3.67915	-0.690896	4/58	14613,19091,60596,320736	Gja5,Prkg1,Gucy1a1,Vstm4
1_Member	GO Biological Processes	GO:0090257	regulation of muscle system process	-3.45732	-0.552043	7/260	13614,14613,16011,19091,21336,30937,60596	Edn1,Gja5,Igfbp5,Prkg1,Tacr1,Lmcd1,Gucy1a1
1_Member	GO Biological Processes	GO:0006940	regulation of smooth muscle contraction	-3.38844	-0.501646	4/69	13614,19091,21336,60596	Edn1,Prkg1,Tacr1,Gucy1a1
1_Member	GO Biological Processes	GO:0006936	muscle contraction	-3.3575	-0.489016	6/193	11475,12291,13614,14613,17880,21336	Acta2,Cacna1g,Edn1,Gja5,Myh11,Tacr1
1_Member	KEGG Pathway	mmu04270	Vascular smooth muscle contraction	-3.08901	-0.393404	5/144	11475,13614,17880,19091,60596	Acta2,Edn1,Myh11,Prkg1,Gucy1a1
1_Member	GO Biological Processes	GO:0042310	vasoconstriction	-2.96977	-0.346211	3/40	11475,12291,13614	Acta2,Cacna1g,Edn1
1_Member	GO Biological Processes	GO:0098801	regulation of renal system process	-2.87792	-0.309887	3/43	13614,14613,21336	Edn1,Gja5,Tacr1
1_Member	GO Biological Processes	GO:0042755	eating behavior	-2.84884	-0.289402	3/44	11754,12491,21336	Aoc3,Cd36,Tacr1
1_Member	GO Biological Processes	GO:0006937	regulation of muscle contraction	-2.79112	-0.264473	5/168	13614,14613,19091,21336,60596	Edn1,Gja5,Prkg1,Tacr1,Gucy1a1
1_Member	GO Biological Processes	GO:0002027	regulation of heart rate	-2.56223	-0.15855	4/115	12291,13614,13819,14613	Cacna1g,Edn1,Epas1,Gja5
1_Member	GO Biological Processes	GO:0003073	regulation of systemic arterial blood pressure	-2.40756	-0.0750498	4/127	12491,13614,14613,21336	Cd36,Edn1,Gja5,Tacr1
1_Member	GO Biological Processes	GO:0098900	regulation of action potential	-2.30878	-0.0374074	3/68	12491,14613,21336	Cd36,Gja5,Tacr1
1_Member	GO Biological Processes	GO:0044057	regulation of system process	-2.23342	-0.00383838	9/655	12291,13614,13819,14613,16011,19091,21336,30937,60596	Cacna1g,Edn1,Epas1,Gja5,Igfbp5,Prkg1,Tacr1,Lmcd1,Gucy1a1
1_Member	GO Biological Processes	GO:0002687	positive regulation of leukocyte migration	-2.08486	0	4/157	11754,13614,21336,21838	Aoc3,Edn1,Tacr1,Thy1
1_Member	GO Biological Processes	GO:0019229	regulation of vasoconstriction	-2.027	0	3/86	13614,14613,21336	Edn1,Gja5,Tacr1
2_Summary	GO Biological Processes	GO:0019934	cGMP-mediated signaling	-5.01047	-1.58856	4/27	12491,19091,54611,60596,13614,11576,234857	Cd36,Prkg1,Pde3a,Gucy1a1,Edn1,Afp,Spire2
2_Member	GO Biological Processes	GO:0019934	cGMP-mediated signaling	-5.01047	-1.58856	4/27	12491,19091,54611,60596	Cd36,Prkg1,Pde3a,Gucy1a1
2_Member	GO Biological Processes	GO:0019935	cyclic-nucleotide-mediated signaling	-3.96562	-0.81559	4/49	12491,19091,54611,60596	Cd36,Prkg1,Pde3a,Gucy1a1
2_Member	GO Biological Processes	GO:0019932	second-messenger-mediated signaling	-2.6393	-0.188046	5/182	12491,13614,19091,54611,60596	Cd36,Edn1,Prkg1,Pde3a,Gucy1a1
2_Member	KEGG Pathway	mmu04924	Renin secretion	-2.17439	0	3/76	13614,54611,60596	Edn1,Pde3a,Gucy1a1
2_Member	GO Biological Processes	GO:0007292	female gamete generation	-2.09442	0	4/156	11576,13614,54611,234857	Afp,Edn1,Pde3a,Spire2
3_Summary	GO Biological Processes	GO:0061041	regulation of wound healing	-4.16622	-0.907651	6/137	11475,11684,12258,12491,19091,64074,13614,14613,21336,23796	Acta2,Alox12,Serping1,Cd36,Prkg1,Smoc2,Edn1,Gja5,Tacr1,Aplnr
3_Member	GO Biological Processes	GO:0061041	regulation of wound healing	-4.16622	-0.907651	6/137	11475,11684,12258,12491,19091,64074	Acta2,Alox12,Serping1,Cd36,Prkg1,Smoc2
3_Member	GO Biological Processes	GO:1903034	regulation of response to wounding	-3.54489	-0.582543	6/178	11475,11684,12258,12491,19091,64074	Acta2,Alox12,Serping1,Cd36,Prkg1,Smoc2
3_Member	GO Biological Processes	GO:0030193	regulation of blood coagulation	-3.34105	-0.489016	4/71	11684,12258,12491,19091	Alox12,Serping1,Cd36,Prkg1
3_Member	GO Biological Processes	GO:0050878	regulation of body fluid levels	-3.32197	-0.486323	8/360	11684,12258,12491,13614,14613,19091,21336,23796	Alox12,Serping1,Cd36,Edn1,Gja5,Prkg1,Tacr1,Aplnr
3_Member	GO Biological Processes	GO:1900046	regulation of hemostasis	-3.2951	-0.475248	4/73	11684,12258,12491,19091	Alox12,Serping1,Cd36,Prkg1
3_Member	GO Biological Processes	GO:0050818	regulation of coagulation	-3.2505	-0.460618	4/75	11684,12258,12491,19091	Alox12,Serping1,Cd36,Prkg1
3_Member	GO Biological Processes	GO:0030195	negative regulation of blood coagulation	-2.82046	-0.269455	3/45	11684,12258,19091	Alox12,Serping1,Prkg1
3_Member	GO Biological Processes	GO:1900047	negative regulation of hemostasis	-2.79275	-0.264473	3/46	11684,12258,19091	Alox12,Serping1,Prkg1
3_Member	GO Biological Processes	GO:0050819	negative regulation of coagulation	-2.76569	-0.246871	3/47	11684,12258,19091	Alox12,Serping1,Prkg1
3_Member	GO Biological Processes	GO:0061045	negative regulation of wound healing	-2.25642	-0.0185858	3/71	11684,12258,19091	Alox12,Serping1,Prkg1
4_Summary	GO Biological Processes	GO:0010811	positive regulation of cell-substrate adhesion	-4.11401	-0.907651	6/140	12491,16728,21687,21838,64074,407800,20377,329872,12552,64817,76905,545370	Cd36,L1cam,Tek,Thy1,Smoc2,Ecm2,Sfrp1,Frem1,Cdh11,Svep1,Lrg1,Hmcn1
4_Member	GO Biological Processes	GO:0010811	positive regulation of cell-substrate adhesion	-4.11401	-0.907651	6/140	12491,16728,21687,21838,64074,407800	Cd36,L1cam,Tek,Thy1,Smoc2,Ecm2
4_Member	GO Biological Processes	GO:0010810	regulation of cell-substrate adhesion	-2.98914	-0.346211	6/227	12491,16728,21687,21838,64074,407800	Cd36,L1cam,Tek,Thy1,Smoc2,Ecm2
4_Member	GO Biological Processes	GO:0031589	cell-substrate adhesion	-2.57837	-0.166272	5/188	16728,20377,21687,21838,329872	L1cam,Sfrp1,Tek,Thy1,Frem1
4_Member	GO Biological Processes	GO:0007160	cell-matrix adhesion	-2.38341	-0.0658067	4/129	16728,21687,21838,329872	L1cam,Tek,Thy1,Frem1
4_Member	GO Biological Processes	GO:0001954	positive regulation of cell-matrix adhesion	-2.36375	-0.0658067	3/65	12491,21687,21838	Cd36,Tek,Thy1
4_Member	GO Biological Processes	GO:0098609	cell-cell adhesion	-2.13611	0	7/445	12552,16728,21687,21838,64817,76905,545370	Cdh11,L1cam,Tek,Thy1,Svep1,Lrg1,Hmcn1
5_Summary	GO Biological Processes	GO:0003254	regulation of membrane depolarization	-3.93109	-0.81559	4/50	11684,12291,14199,14613,12491,13614,21336,58801	Alox12,Cacna1g,Fhl1,Gja5,Cd36,Edn1,Tacr1,Pmaip1
5_Member	GO Biological Processes	GO:0003254	regulation of membrane depolarization	-3.93109	-0.81559	4/50	11684,12291,14199,14613	Alox12,Cacna1g,Fhl1,Gja5
5_Member	GO Biological Processes	GO:0042391	regulation of membrane potential	-2.58411	-0.166272	8/470	11684,12291,12491,13614,14199,14613,21336,58801	Alox12,Cacna1g,Cd36,Edn1,Fhl1,Gja5,Tacr1,Pmaip1
6_Summary	GO Biological Processes	GO:0120162	positive regulation of cold-induced thermogenesis	-3.85994	-0.81559	5/98	11770,12491,13819,14783,231507,76905,76574,117167	Fabp4,Cd36,Epas1,Grb10,Plac8,Lrg1,Mfsd2a,Steap4
6_Member	GO Biological Processes	GO:0120162	positive regulation of cold-induced thermogenesis	-3.85994	-0.81559	5/98	11770,12491,13819,14783,231507	Fabp4,Cd36,Epas1,Grb10,Plac8
6_Member	GO Biological Processes	GO:0120161	regulation of cold-induced thermogenesis	-3.04877	-0.383818	5/147	11770,12491,13819,14783,231507	Fabp4,Cd36,Epas1,Grb10,Plac8
6_Member	GO Biological Processes	GO:0050873	brown fat cell differentiation	-2.96977	-0.346211	3/40	11770,76905,231507	Fabp4,Lrg1,Plac8
6_Member	GO Biological Processes	GO:0015909	long-chain fatty acid transport	-2.6881	-0.19194	3/50	11770,12491,76574	Fabp4,Cd36,Mfsd2a
6_Member	GO Biological Processes	GO:0045444	fat cell differentiation	-2.33638	-0.0561412	4/133	11770,76905,117167,231507	Fabp4,Lrg1,Steap4,Plac8
6_Member	GO Biological Processes	GO:0015908	fatty acid transport	-2.29105	-0.0326418	3/69	11770,12491,76574	Fabp4,Cd36,Mfsd2a
7_Summary	GO Biological Processes	GO:0090287	regulation of cellular response to growth factor stimulus	-3.69158	-0.690896	8/317	14118,14119,14783,20377,21687,64074,76905,386655,13717	Fbn1,Fbn2,Grb10,Sfrp1,Tek,Smoc2,Lrg1,Eid2,Eln
7_Member	GO Biological Processes	GO:0090287	regulation of cellular response to growth factor stimulus	-3.69158	-0.690896	8/317	14118,14119,14783,20377,21687,64074,76905,386655	Fbn1,Fbn2,Grb10,Sfrp1,Tek,Smoc2,Lrg1,Eid2
7_Member	Reactome Gene Sets	R-MMU-2129379	Molecules associated with elastic fibres	-3.14069	-0.393404	3/35	13717,14118,14119	Eln,Fbn1,Fbn2
7_Member	Reactome Gene Sets	R-MMU-1566948	Elastic fibre formation	-2.90775	-0.325659	3/42	13717,14118,14119	Eln,Fbn1,Fbn2
7_Member	GO Biological Processes	GO:0017015	regulation of transforming growth factor beta receptor signaling pathway	-2.27983	-0.0256617	4/138	14118,14119,76905,386655	Fbn1,Fbn2,Lrg1,Eid2
7_Member	GO Biological Processes	GO:1903844	regulation of cellular response to transforming growth factor beta stimulus	-2.24703	-0.0134488	4/141	14118,14119,76905,386655	Fbn1,Fbn2,Lrg1,Eid2
7_Member	GO Biological Processes	GO:0090101	negative regulation of transmembrane receptor protein serine/threonine kinase signaling pathway	-2.1838	0	4/147	14118,14119,20377,386655	Fbn1,Fbn2,Sfrp1,Eid2
8_Summary	GO Biological Processes	GO:0060343	trabecula formation	-3.52733	-0.582543	3/26	14119,20377,21687,21336,22113,54611,15903,16011,14118,83675,100102,17313	Fbn2,Sfrp1,Tek,Tacr1,Phlda2,Pde3a,Id3,Igfbp5,Fbn1,Bicc1,Pcsk9,Mgp
8_Member	GO Biological Processes	GO:0060343	trabecula formation	-3.52733	-0.582543	3/26	14119,20377,21687	Fbn2,Sfrp1,Tek
8_Member	GO Biological Processes	GO:0061383	trabecula morphogenesis	-2.6154	-0.180897	3/53	14119,20377,21687	Fbn2,Sfrp1,Tek
8_Member	GO Biological Processes	GO:2000241	regulation of reproductive process	-2.37325	-0.0658067	5/210	14119,20377,21336,22113,54611	Fbn2,Sfrp1,Tacr1,Phlda2,Pde3a
8_Member	GO Biological Processes	GO:0045668	negative regulation of osteoblast differentiation	-2.29105	-0.0326418	3/69	15903,16011,20377	Id3,Igfbp5,Sfrp1
8_Member	GO Biological Processes	GO:0001822	kidney development	-2.27437	-0.0243935	6/316	14118,15903,20377,21687,83675,100102	Fbn1,Id3,Sfrp1,Tek,Bicc1,Pcsk9
8_Member	GO Biological Processes	GO:0030278	regulation of ossification	-2.26881	-0.0229894	4/139	14119,17313,20377,21336	Fbn2,Mgp,Sfrp1,Tacr1
8_Member	GO Biological Processes	GO:0072001	renal system development	-2.17867	0	6/331	14118,15903,20377,21687,83675,100102	Fbn1,Id3,Sfrp1,Tek,Bicc1,Pcsk9
8_Member	GO Biological Processes	GO:0045667	regulation of osteoblast differentiation	-2.03814	0	4/162	14119,15903,16011,20377	Fbn2,Id3,Igfbp5,Sfrp1
9_Summary	GO Biological Processes	GO:0061061	muscle structure development	-3.46906	-0.552043	10/529	11537,13346,13717,13819,14199,15903,16011,17880,23796,386655,14613	Cfd,Des,Eln,Epas1,Fhl1,Id3,Igfbp5,Myh11,Aplnr,Eid2,Gja5
9_Member	GO Biological Processes	GO:0061061	muscle structure development	-3.46906	-0.552043	10/529	11537,13346,13717,13819,14199,15903,16011,17880,23796,386655	Cfd,Des,Eln,Epas1,Fhl1,Id3,Igfbp5,Myh11,Aplnr,Eid2
9_Member	GO Biological Processes	GO:0048771	tissue remodeling	-2.48271	-0.118647	4/121	13717,13819,14613,16011	Eln,Epas1,Gja5,Igfbp5
10_Summary	GO Biological Processes	GO:0001837	epithelial to mesenchymal transition	-3.27264	-0.468026	4/74	13614,13876,20377,75745,23796,218877	Edn1,Erg,Sfrp1,Rian,Aplnr,Sema3g
10_Member	GO Biological Processes	GO:0001837	epithelial to mesenchymal transition	-3.27264	-0.468026	4/74	13614,13876,20377,75745	Edn1,Erg,Sfrp1,Rian
10_Member	GO Biological Processes	GO:0060485	mesenchyme development	-2.90247	-0.325659	6/236	13614,13876,20377,23796,75745,218877	Edn1,Erg,Sfrp1,Aplnr,Rian,Sema3g
10_Member	GO Biological Processes	GO:0048762	mesenchymal cell differentiation	-2.75737	-0.246237	5/171	13614,13876,20377,75745,218877	Edn1,Erg,Sfrp1,Rian,Sema3g
11_Summary	WikiPathways	WP447	Adipogenesis genes	-3.23039	-0.454743	5/134	11537,11770,13819,15903,16956,11754,17082,13614,14118,64074	Cfd,Fabp4,Epas1,Id3,Lpl,Aoc3,Il1rl1,Edn1,Fbn1,Smoc2
11_Member	WikiPathways	WP447	Adipogenesis genes	-3.23039	-0.454743	5/134	11537,11770,13819,15903,16956	Cfd,Fabp4,Epas1,Id3,Lpl
11_Member	GO Biological Processes	GO:0050729	positive regulation of inflammatory response	-2.17356	0	4/148	11754,11770,16956,17082	Aoc3,Fabp4,Lpl,Il1rl1
11_Member	GO Biological Processes	GO:0032103	positive regulation of response to external stimulus	-2.06106	0	7/460	11754,11770,13614,14118,16956,17082,64074	Aoc3,Fabp4,Edn1,Fbn1,Lpl,Il1rl1,Smoc2
12_Summary	GO Biological Processes	GO:0030335	positive regulation of cell migration	-3.16958	-0.407725	10/578	11475,11684,11754,13614,16011,21336,21687,21838,64074,218877	Acta2,Alox12,Aoc3,Edn1,Igfbp5,Tacr1,Tek,Thy1,Smoc2,Sema3g
12_Member	GO Biological Processes	GO:0030335	positive regulation of cell migration	-3.16958	-0.407725	10/578	11475,11684,11754,13614,16011,21336,21687,21838,64074,218877	Acta2,Alox12,Aoc3,Edn1,Igfbp5,Tacr1,Tek,Thy1,Smoc2,Sema3g
12_Member	GO Biological Processes	GO:2000147	positive regulation of cell motility	-3.01848	-0.364259	10/605	11475,11684,11754,13614,16011,21336,21687,21838,64074,218877	Acta2,Alox12,Aoc3,Edn1,Igfbp5,Tacr1,Tek,Thy1,Smoc2,Sema3g
12_Member	GO Biological Processes	GO:0040017	positive regulation of locomotion	-2.9279	-0.327763	10/622	11475,11684,11754,13614,16011,21336,21687,21838,64074,218877	Acta2,Alox12,Aoc3,Edn1,Igfbp5,Tacr1,Tek,Thy1,Smoc2,Sema3g
12_Member	GO Biological Processes	GO:0051272	positive regulation of cellular component movement	-2.92267	-0.327763	10/623	11475,11684,11754,13614,16011,21336,21687,21838,64074,218877	Acta2,Alox12,Aoc3,Edn1,Igfbp5,Tacr1,Tek,Thy1,Smoc2,Sema3g
12_Member	GO Biological Processes	GO:0010634	positive regulation of epithelial cell migration	-2.09442	0	4/156	11684,21336,21687,64074	Alox12,Tacr1,Tek,Smoc2
13_Summary	GO Biological Processes	GO:0007507	heart development	-3.10129	-0.393404	10/590	13614,13717,13876,14118,14613,15903,17880,21687,23796,83675	Edn1,Eln,Erg,Fbn1,Gja5,Id3,Myh11,Tek,Aplnr,Bicc1
13_Member	GO Biological Processes	GO:0007507	heart development	-3.10129	-0.393404	10/590	13614,13717,13876,14118,14613,15903,17880,21687,23796,83675	Edn1,Eln,Erg,Fbn1,Gja5,Id3,Myh11,Tek,Aplnr,Bicc1
13_Member	GO Biological Processes	GO:0003007	heart morphogenesis	-2.53715	-0.156632	6/279	13614,13717,13876,14613,21687,23796	Edn1,Eln,Erg,Gja5,Tek,Aplnr
13_Member	GO Biological Processes	GO:0003170	heart valve development	-2.48256	-0.118647	3/59	13876,14613,23796	Erg,Gja5,Aplnr
14_Summary	GO Biological Processes	GO:0001944	vasculature development	-3.09009	-0.393404	10/592	11537,13614,13819,14612,14613,21687,21838,23796,64817,320736,19309,60596,68655,17313,20292,20377	Cfd,Edn1,Epas1,Gja4,Gja5,Tek,Thy1,Aplnr,Svep1,Vstm4,Pygm,Gucy1a1,Fndc1,Mgp,Ccl11,Sfrp1
14_Member	GO Biological Processes	GO:0001944	vasculature development	-3.09009	-0.393404	10/592	11537,13614,13819,14612,14613,21687,21838,23796,64817,320736	Cfd,Edn1,Epas1,Gja4,Gja5,Tek,Thy1,Aplnr,Svep1,Vstm4
14_Member	GO Biological Processes	GO:0070482	response to oxygen levels	-2.45468	-0.105987	6/290	13614,13819,19309,21687,60596,68655	Edn1,Epas1,Pygm,Tek,Gucy1a1,Fndc1
14_Member	GO Biological Processes	GO:0001666	response to hypoxia	-2.42655	-0.0889665	5/204	13614,13819,19309,21687,68655	Edn1,Epas1,Pygm,Tek,Fndc1
14_Member	GO Biological Processes	GO:0035239	tube morphogenesis	-2.34442	-0.0596874	10/749	13614,13819,14613,17313,20292,20377,21687,21838,23796,320736	Edn1,Epas1,Gja5,Mgp,Ccl11,Sfrp1,Tek,Thy1,Aplnr,Vstm4
14_Member	GO Biological Processes	GO:0001525	angiogenesis	-2.20364	0	6/327	13614,13819,21687,21838,23796,320736	Edn1,Epas1,Tek,Thy1,Aplnr,Vstm4
14_Member	GO Biological Processes	GO:0036293	response to decreased oxygen levels	-2.20024	0	5/231	13614,13819,19309,21687,68655	Edn1,Epas1,Pygm,Tek,Fndc1
14_Member	GO Biological Processes	GO:0001568	blood vessel development	-2.16297	0	8/553	13614,13819,14612,14613,21687,21838,23796,320736	Edn1,Epas1,Gja4,Gja5,Tek,Thy1,Aplnr,Vstm4
14_Member	GO Biological Processes	GO:0048514	blood vessel morphogenesis	-2.12591	0	7/447	13614,13819,14613,21687,21838,23796,320736	Edn1,Epas1,Gja5,Tek,Thy1,Aplnr,Vstm4
15_Summary	GO Biological Processes	GO:0070873	regulation of glycogen metabolic process	-3.06935	-0.393404	3/37	12491,14783,22113,58801,13614,100102,237858,16011,20377,54611	Cd36,Grb10,Phlda2,Pmaip1,Edn1,Pcsk9,Trarg1,Igfbp5,Sfrp1,Pde3a
15_Member	GO Biological Processes	GO:0070873	regulation of glycogen metabolic process	-3.06935	-0.393404	3/37	12491,14783,22113	Cd36,Grb10,Phlda2
15_Member	GO Biological Processes	GO:0032881	regulation of polysaccharide metabolic process	-2.79275	-0.264473	3/46	12491,14783,22113	Cd36,Grb10,Phlda2
15_Member	GO Biological Processes	GO:0010906	regulation of glucose metabolic process	-2.35969	-0.0658067	4/131	12491,14783,22113,58801	Cd36,Grb10,Phlda2,Pmaip1
15_Member	GO Biological Processes	GO:1901653	cellular response to peptide	-2.10978	0	5/243	12491,13614,14783,100102,237858	Cd36,Edn1,Grb10,Pcsk9,Trarg1
15_Member	GO Biological Processes	GO:0071417	cellular response to organonitrogen compound	-2.06138	0	8/576	12491,13614,14783,16011,20377,54611,100102,237858	Cd36,Edn1,Grb10,Igfbp5,Sfrp1,Pde3a,Pcsk9,Trarg1
15_Member	GO Biological Processes	GO:0010675	regulation of cellular carbohydrate metabolic process	-2.00197	0	4/166	12491,14783,22113,58801	Cd36,Grb10,Phlda2,Pmaip1
16_Summary	GO Biological Processes	GO:0070542	response to fatty acid	-3.06935	-0.393404	3/37	12491,15903,16956,100102,76574,11770	Cd36,Id3,Lpl,Pcsk9,Mfsd2a,Fabp4
16_Member	GO Biological Processes	GO:0070542	response to fatty acid	-3.06935	-0.393404	3/37	12491,15903,16956	Cd36,Id3,Lpl
16_Member	KEGG Pathway	mmu04979	Cholesterol metabolism	-2.71339	-0.209807	3/49	12491,16956,100102	Cd36,Lpl,Pcsk9
16_Member	GO Biological Processes	GO:0097006	regulation of plasma lipoprotein particle levels	-2.63912	-0.188046	3/52	12491,16956,76574	Cd36,Lpl,Mfsd2a
16_Member	GO Biological Processes	GO:0006641	triglyceride metabolic process	-2.22286	0	3/73	12491,16956,100102	Cd36,Lpl,Pcsk9
16_Member	WikiPathways	WP2316	PPAR signaling pathway	-2.09815	0	3/81	11770,12491,16956	Fabp4,Cd36,Lpl
17_Summary	GO Biological Processes	GO:0070371	ERK1 and ERK2 cascade	-3.06935	-0.393404	3/37	13614,14783,20292,13717,14613	Edn1,Grb10,Ccl11,Eln,Gja5
17_Member	GO Biological Processes	GO:0070371	ERK1 and ERK2 cascade	-3.06935	-0.393404	3/37	13614,14783,20292	Edn1,Grb10,Ccl11
17_Member	WikiPathways	WP3632	Lung fibrosis	-2.44154	-0.0988136	3/61	13614,13717,20292	Edn1,Eln,Ccl11
17_Member	GO Biological Processes	GO:0003151	outflow tract morphogenesis	-2.06911	0	3/83	13614,13717,14613	Edn1,Eln,Gja5
18_Summary	GO Biological Processes	GO:0046683	response to organophosphorus	-2.93501	-0.327763	4/91	16011,19309,54611,94045	Igfbp5,Pygm,Pde3a,P2rx5
18_Member	GO Biological Processes	GO:0046683	response to organophosphorus	-2.93501	-0.327763	4/91	16011,19309,54611,94045	Igfbp5,Pygm,Pde3a,P2rx5
18_Member	GO Biological Processes	GO:0014074	response to purine-containing compound	-2.63219	-0.188046	4/110	16011,19309,54611,94045	Igfbp5,Pygm,Pde3a,P2rx5
19_Summary	GO Biological Processes	GO:0045926	negative regulation of growth	-2.66454	-0.188046	6/263	14199,14955,16011,20377,218877,231507,13614,16728,76574,94045	Fhl1,H19,Igfbp5,Sfrp1,Sema3g,Plac8,Edn1,L1cam,Mfsd2a,P2rx5
19_Member	GO Biological Processes	GO:0045926	negative regulation of growth	-2.66454	-0.188046	6/263	14199,14955,16011,20377,218877,231507	Fhl1,H19,Igfbp5,Sfrp1,Sema3g,Plac8
19_Member	GO Biological Processes	GO:0040008	regulation of growth	-2.39339	-0.0659046	10/737	13614,14199,14955,16011,16728,20377,76574,94045,218877,231507	Edn1,Fhl1,H19,Igfbp5,L1cam,Sfrp1,Mfsd2a,P2rx5,Sema3g,Plac8
19_Member	GO Biological Processes	GO:0048638	regulation of developmental growth	-2.36561	-0.0658067	7/403	13614,14955,16728,76574,94045,218877,231507	Edn1,H19,L1cam,Mfsd2a,P2rx5,Sema3g,Plac8
19_Member	GO Biological Processes	GO:0001558	regulation of cell growth	-2.04644	0	7/463	13614,14199,16011,16728,20377,76574,218877	Edn1,Fhl1,Igfbp5,L1cam,Sfrp1,Mfsd2a,Sema3g
20_Summary	GO Biological Processes	GO:0048660	regulation of smooth muscle cell proliferation	-2.64968	-0.188046	5/181	11684,13614,16011,19091,21336,30937	Alox12,Edn1,Igfbp5,Prkg1,Tacr1,Lmcd1
20_Member	GO Biological Processes	GO:0048660	regulation of smooth muscle cell proliferation	-2.64968	-0.188046	5/181	11684,13614,16011,19091,21336	Alox12,Edn1,Igfbp5,Prkg1,Tacr1
20_Member	GO Biological Processes	GO:1904705	regulation of vascular associated smooth muscle cell proliferation	-2.34512	-0.0596874	3/66	13614,16011,19091	Edn1,Igfbp5,Prkg1
20_Member	GO Biological Processes	GO:0014743	regulation of muscle hypertrophy	-2.14324	0	3/78	13614,16011,30937	Edn1,Igfbp5,Lmcd1

## Sheet: LPS vs NoASC_DOWN
GroupID	Category	Term	Description	LogP	Log(q-value)	InTerm_InList	Genes	Symbols
1_Summary	GO Biological Processes	GO:0006954	inflammatory response	-15.2555	-10.9885	26/509	11988,12259,12267,12273,12774,12978,13058,14129,14131,14728,16175,16409,16803,17084,17969,19219,20293,56744,66824,74748,83433,170744,192187,195046,225471,226250,12523,14130,14433,19264,30925,54445,54725,74048,105855,230979,232801,320910,13032,13040,11816,12424	Slc7a2,C1qa,C3ar1,C5ar1,Ccr5,Csf1r,Cybb,Fcgr1,Fcgr3,Lilrb4a,Il1a,Itgam,Lbp,Ly86,Ncf1,Ptger4,Ccl12,Pf4,Pycard,Slamf8,Trem2,Tlr8,Stab1,Nlrp1a,Ticam2,Afap1l2,Cd84,Fcgr2b,Gapdh,Ptprc,Slamf6,Unc93b1,Cadm1,Vsir,Nckap1l,Tnfrsf14,Lilra5,Itgb8,Ctsc,Ctss,Apoe,Cck
1_Member	GO Biological Processes	GO:0006954	inflammatory response	-15.2555	-10.9885	26/509	11988,12259,12267,12273,12774,12978,13058,14129,14131,14728,16175,16409,16803,17084,17969,19219,20293,56744,66824,74748,83433,170744,192187,195046,225471,226250	Slc7a2,C1qa,C3ar1,C5ar1,Ccr5,Csf1r,Cybb,Fcgr1,Fcgr3,Lilrb4a,Il1a,Itgam,Lbp,Ly86,Ncf1,Ptger4,Ccl12,Pf4,Pycard,Slamf8,Trem2,Tlr8,Stab1,Nlrp1a,Ticam2,Afap1l2
1_Member	GO Biological Processes	GO:0001817	regulation of cytokine production	-11.6955	-7.90565	27/786	12267,12273,12523,12774,12978,14130,14131,14433,14728,16175,16803,19219,19264,30925,54445,54725,66824,74048,83433,105855,170744,195046,225471,226250,230979,232801,320910	C3ar1,C5ar1,Cd84,Ccr5,Csf1r,Fcgr2b,Fcgr3,Gapdh,Lilrb4a,Il1a,Lbp,Ptger4,Ptprc,Slamf6,Unc93b1,Cadm1,Pycard,Vsir,Trem2,Nckap1l,Tlr8,Nlrp1a,Ticam2,Afap1l2,Tnfrsf14,Lilra5,Itgb8
1_Member	GO Biological Processes	GO:0001819	positive regulation of cytokine production	-11.4807	-7.81575	22/508	12267,12273,12523,12774,12978,14131,14433,16175,16803,19219,19264,30925,54445,54725,66824,83433,170744,195046,225471,226250,230979,232801	C3ar1,C5ar1,Cd84,Ccr5,Csf1r,Fcgr3,Gapdh,Il1a,Lbp,Ptger4,Ptprc,Slamf6,Unc93b1,Cadm1,Pycard,Trem2,Tlr8,Nlrp1a,Ticam2,Afap1l2,Tnfrsf14,Lilra5
1_Member	GO Biological Processes	GO:0032675	regulation of interleukin-6 production	-9.97705	-6.40901	13/168	12523,12774,14728,16175,16803,54445,66824,83433,105855,170744,225471,226250,232801	Cd84,Ccr5,Lilrb4a,Il1a,Lbp,Unc93b1,Pycard,Trem2,Nckap1l,Tlr8,Ticam2,Afap1l2,Lilra5
1_Member	GO Biological Processes	GO:0032103	positive regulation of response to external stimulus	-9.59898	-6.17707	19/460	12267,12273,12774,12978,13032,13040,14129,14131,16803,17084,19219,30925,54725,66824,83433,105855,170744,195046,232801	C3ar1,C5ar1,Ccr5,Csf1r,Ctsc,Ctss,Fcgr1,Fcgr3,Lbp,Ly86,Ptger4,Slamf6,Cadm1,Pycard,Trem2,Nckap1l,Tlr8,Nlrp1a,Lilra5
1_Member	GO Biological Processes	GO:0050727	regulation of inflammatory response	-8.69667	-5.47106	16/354	11816,11988,12774,13032,13040,14129,14130,14131,16803,17969,19219,66824,74748,83433,195046,232801	Apoe,Slc7a2,Ccr5,Ctsc,Ctss,Fcgr1,Fcgr2b,Fcgr3,Lbp,Ncf1,Ptger4,Pycard,Slamf8,Trem2,Nlrp1a,Lilra5
1_Member	GO Biological Processes	GO:0031349	positive regulation of defense response	-8.65614	-5.46831	15/306	12424,12774,13032,13040,14129,14131,16803,19219,30925,54725,66824,83433,170744,195046,232801	Cck,Ccr5,Ctsc,Ctss,Fcgr1,Fcgr3,Lbp,Ptger4,Slamf6,Cadm1,Pycard,Trem2,Tlr8,Nlrp1a,Lilra5
1_Member	GO Biological Processes	GO:0032680	regulation of tumor necrosis factor production	-8.36824	-5.28538	12/185	12523,12774,14131,14728,16175,16803,19219,19264,66824,74048,83433,232801	Cd84,Ccr5,Fcgr3,Lilrb4a,Il1a,Lbp,Ptger4,Ptprc,Pycard,Vsir,Trem2,Lilra5
1_Member	GO Biological Processes	GO:0050729	positive regulation of inflammatory response	-8.33027	-5.28538	11/148	12774,13032,13040,14129,14131,16803,19219,66824,83433,195046,232801	Ccr5,Ctsc,Ctss,Fcgr1,Fcgr3,Lbp,Ptger4,Pycard,Trem2,Nlrp1a,Lilra5
1_Member	GO Biological Processes	GO:1903555	regulation of tumor necrosis factor superfamily cytokine production	-8.28921	-5.27747	12/188	12523,12774,14131,14728,16175,16803,19219,19264,66824,74048,83433,232801	Cd84,Ccr5,Fcgr3,Lilrb4a,Il1a,Lbp,Ptger4,Ptprc,Pycard,Vsir,Trem2,Lilra5
1_Member	GO Biological Processes	GO:0031347	regulation of defense response	-8.00045	-5.10846	20/640	11816,11988,12424,12774,13032,13040,14129,14130,14131,16803,17969,19219,30925,54725,66824,74748,83433,170744,195046,232801	Apoe,Slc7a2,Cck,Ccr5,Ctsc,Ctss,Fcgr1,Fcgr2b,Fcgr3,Lbp,Ncf1,Ptger4,Slamf6,Cadm1,Pycard,Slamf8,Trem2,Tlr8,Nlrp1a,Lilra5
1_Member	GO Biological Processes	GO:0032755	positive regulation of interleukin-6 production	-6.15429	-3.53074	8/109	12774,16175,16803,54445,66824,170744,225471,232801	Ccr5,Il1a,Lbp,Unc93b1,Pycard,Tlr8,Ticam2,Lilra5
1_Member	GO Biological Processes	GO:0032760	positive regulation of tumor necrosis factor production	-6.12393	-3.51013	8/110	12523,12774,14131,16175,16803,19264,66824,232801	Cd84,Ccr5,Fcgr3,Il1a,Lbp,Ptprc,Pycard,Lilra5
1_Member	GO Biological Processes	GO:0032642	regulation of chemokine production	-6.09388	-3.49897	8/111	12523,12978,14728,16175,16803,66824,83433,225471	Cd84,Csf1r,Lilrb4a,Il1a,Lbp,Pycard,Trem2,Ticam2
1_Member	GO Biological Processes	GO:1903557	positive regulation of tumor necrosis factor superfamily cytokine production	-6.06412	-3.49709	8/112	12523,12774,14131,16175,16803,19264,66824,232801	Cd84,Ccr5,Fcgr3,Il1a,Lbp,Ptprc,Pycard,Lilra5
1_Member	GO Biological Processes	GO:0032722	positive regulation of chemokine production	-4.6733	-2.44372	6/84	12523,12978,16175,16803,66824,225471	Cd84,Csf1r,Il1a,Lbp,Pycard,Ticam2
2_Summary	WikiPathways	WP3626	Microglia pathogen phagocytosis pathway	-14.674	-10.708	11/41	12259,12260,12262,13058,14129,16409,17969,17970,17972,83433,105855,12978,14130,14131,14728,16175,232801,13040,15006,17533,20288,12288,12289,109828,12273,170744,16803,20293,66824,225471,211666	C1qa,C1qb,C1qc,Cybb,Fcgr1,Itgam,Ncf1,Ncf2,Ncf4,Trem2,Nckap1l,Csf1r,Fcgr2b,Fcgr3,Lilrb4a,Il1a,Lilra5,Ctss,H2-Q1,Mrc1,Msr1,Cacna1c,Cacna1d,C7,C5ar1,Tlr8,Lbp,Ccl12,Pycard,Ticam2,Mgst2
2_Member	WikiPathways	WP3626	Microglia pathogen phagocytosis pathway	-14.674	-10.708	11/41	12259,12260,12262,13058,14129,16409,17969,17970,17972,83433,105855	C1qa,C1qb,C1qc,Cybb,Fcgr1,Itgam,Ncf1,Ncf2,Ncf4,Trem2,Nckap1l
2_Member	KEGG Pathway	mmu04380	Osteoclast differentiation	-9.00125	-5.69883	11/128	12978,14129,14130,14131,14728,16175,17969,17970,17972,83433,232801	Csf1r,Fcgr1,Fcgr2b,Fcgr3,Lilrb4a,Il1a,Ncf1,Ncf2,Ncf4,Trem2,Lilra5
2_Member	KEGG Pathway	mmu04145	Phagosome	-8.44873	-5.32785	12/182	13040,13058,14129,14130,14131,15006,16409,17533,17969,17970,17972,20288	Ctss,Cybb,Fcgr1,Fcgr2b,Fcgr3,H2-Q1,Itgam,Mrc1,Ncf1,Ncf2,Ncf4,Msr1
2_Member	GO Biological Processes	GO:0045730	respiratory burst	-7.81499	-4.96296	5/13	13058,17969,17970,17972,83433	Cybb,Ncf1,Ncf2,Ncf4,Trem2
2_Member	KEGG Pathway	mmu05140	Leishmaniasis	-7.66409	-4.82844	8/70	13058,14129,14131,16175,16409,17969,17970,17972	Cybb,Fcgr1,Fcgr3,Il1a,Itgam,Ncf1,Ncf2,Ncf4
2_Member	Reactome Gene Sets	R-MMU-1236973	Cross-presentation of particulate exogenous antigens (phagosomes)	-6.88227	-4.12041	4/8	13058,17969,17970,17972	Cybb,Ncf1,Ncf2,Ncf4
2_Member	KEGG Pathway	mmu05020	Prion disease	-5.71363	-3.23901	11/268	12259,12260,12262,12288,12289,13058,16175,17969,17970,17972,109828	C1qa,C1qb,C1qc,Cacna1c,Cacna1d,Cybb,Il1a,Ncf1,Ncf2,Ncf4,C7
2_Member	Reactome Gene Sets	R-MMU-1236975	Antigen processing-Cross presentation	-5.52178	-3.12401	7/93	13058,14129,15006,17533,17969,17970,17972	Cybb,Fcgr1,H2-Q1,Mrc1,Ncf1,Ncf2,Ncf4
2_Member	GO Biological Processes	GO:0042554	superoxide anion generation	-5.16383	-2.83132	4/19	13058,17969,17970,17972	Cybb,Ncf1,Ncf2,Ncf4
2_Member	Reactome Gene Sets	R-MMU-5668599	RHO GTPases Activate NADPH Oxidases	-4.73711	-2.49949	4/24	13058,17969,17970,17972	Cybb,Ncf1,Ncf2,Ncf4
2_Member	Reactome Gene Sets	R-MMU-3299685	Detoxification of Reactive Oxygen Species	-4.17182	-2.07213	4/33	13058,17969,17970,17972	Cybb,Ncf1,Ncf2,Ncf4
2_Member	KEGG Pathway	mmu04613	Neutrophil extracellular trap formation	-4.10904	-2.02101	8/207	12273,13058,14129,16409,17969,17970,17972,170744	C5ar1,Cybb,Fcgr1,Itgam,Ncf1,Ncf2,Ncf4,Tlr8
2_Member	GO Biological Processes	GO:0006801	superoxide metabolic process	-4.02035	-1.95474	4/36	13058,17969,17970,17972	Cybb,Ncf1,Ncf2,Ncf4
2_Member	Reactome Gene Sets	R-MMU-1222556	ROS and RNS production in phagocytes	-4.02035	-1.95474	4/36	13058,17969,17970,17972	Cybb,Ncf1,Ncf2,Ncf4
2_Member	KEGG Pathway	mmu05417	Lipid and atherosclerosis	-3.98046	-1.92339	8/216	13058,16803,17969,17970,17972,20293,66824,225471	Cybb,Lbp,Ncf1,Ncf2,Ncf4,Ccl12,Pycard,Ticam2
2_Member	Reactome Gene Sets	R-MMU-9013404	RAC2 GTPase cycle	-3.67422	-1.66967	5/81	13058,17969,17970,17972,105855	Cybb,Ncf1,Ncf2,Ncf4,Nckap1l
2_Member	Reactome Gene Sets	R-MMU-9013423	RAC3 GTPase cycle	-3.5762	-1.59475	5/85	13058,17969,17970,17972,105855	Cybb,Ncf1,Ncf2,Ncf4,Nckap1l
2_Member	Reactome Gene Sets	R-MMU-4420097	VEGFA-VEGFR2 Pathway	-3.41654	-1.47791	5/92	13058,17969,17970,17972,105855	Cybb,Ncf1,Ncf2,Ncf4,Nckap1l
2_Member	WikiPathways	WP4466	Oxidative stress and redox pathway	-3.39486	-1.46335	5/93	13058,17969,17970,17972,211666	Cybb,Ncf1,Ncf2,Ncf4,Mgst2
2_Member	Reactome Gene Sets	R-MMU-194138	Signaling by VEGF	-3.25009	-1.35599	5/100	13058,17969,17970,17972,105855	Cybb,Ncf1,Ncf2,Ncf4,Nckap1l
2_Member	KEGG Pathway	mmu04670	Leukocyte transendothelial migration	-2.92542	-1.10246	5/118	13058,16409,17969,17970,17972	Cybb,Itgam,Ncf1,Ncf2,Ncf4
2_Member	Reactome Gene Sets	R-MMU-9013149	RAC1 GTPase cycle	-2.28372	-0.606667	5/166	13058,17969,17970,17972,105855	Cybb,Ncf1,Ncf2,Ncf4,Nckap1l
2_Member	GO Biological Processes	GO:0072593	reactive oxygen species metabolic process	-2.27983	-0.604602	4/104	13058,17969,17970,17972	Cybb,Ncf1,Ncf2,Ncf4
2_Member	Reactome Gene Sets	R-MMU-983169	Class I MHC mediated antigen processing & presentation	-2.08433	-0.455811	7/342	13058,14129,15006,17533,17969,17970,17972	Cybb,Fcgr1,H2-Q1,Mrc1,Ncf1,Ncf2,Ncf4
3_Summary	WikiPathways	WP3625	Tyrobp causal network in microglia	-9.78134	-6.29249	9/58	12262,12523,16154,16409,16411,17970,56193,66824,105855,320910	C1qc,Cd84,Il10ra,Itgam,Itgax,Ncf2,Plek,Pycard,Nckap1l,Itgb8
3_Member	WikiPathways	WP3625	Tyrobp causal network in microglia	-9.78134	-6.29249	9/58	12262,12523,16154,16409,16411,17970,56193,66824,105855	C1qc,Cd84,Il10ra,Itgam,Itgax,Ncf2,Plek,Pycard,Nckap1l
3_Member	GO Biological Processes	GO:0007229	integrin-mediated signaling pathway	-2.65069	-0.899553	4/82	16409,16411,56193,320910	Itgam,Itgax,Plek,Itgb8
3_Member	GO Biological Processes	GO:0033627	cell adhesion mediated by integrin	-2.52758	-0.797134	3/43	16409,16411,320910	Itgam,Itgax,Itgb8
4_Summary	GO Biological Processes	GO:0002697	regulation of immune effector process	-9.12297	-5.75905	18/435	12523,14129,14130,14131,14728,15006,16409,16803,17969,19264,30925,54725,74048,74748,83433,105855,230979,239447,66824,12259,12260,12262,12267,12273,109828,170744,13040,16154,16175,16411,17533,13032,14433,17105,20293,11816,18000,22041,17970,17972,20288,225471,12774	Cd84,Fcgr1,Fcgr2b,Fcgr3,Lilrb4a,H2-Q1,Itgam,Lbp,Ncf1,Ptprc,Slamf6,Cadm1,Vsir,Slamf8,Trem2,Nckap1l,Tnfrsf14,Colec10,Pycard,C1qa,C1qb,C1qc,C3ar1,C5ar1,C7,Tlr8,Ctss,Il10ra,Il1a,Itgax,Mrc1,Ctsc,Gapdh,Lyz2,Ccl12,Apoe,Septin2,Trf,Ncf2,Ncf4,Msr1,Ticam2,Ccr5
4_Member	GO Biological Processes	GO:0002697	regulation of immune effector process	-9.12297	-5.75905	18/435	12523,14129,14130,14131,14728,15006,16409,16803,17969,19264,30925,54725,74048,74748,83433,105855,230979,239447	Cd84,Fcgr1,Fcgr2b,Fcgr3,Lilrb4a,H2-Q1,Itgam,Lbp,Ncf1,Ptprc,Slamf6,Cadm1,Vsir,Slamf8,Trem2,Nckap1l,Tnfrsf14,Colec10
4_Member	GO Biological Processes	GO:0050766	positive regulation of phagocytosis	-7.99526	-5.10846	9/91	14129,14130,14131,16803,19264,66824,83433,105855,239447	Fcgr1,Fcgr2b,Fcgr3,Lbp,Ptprc,Pycard,Trem2,Nckap1l,Colec10
4_Member	GO Biological Processes	GO:0050778	positive regulation of immune response	-6.95383	-4.17676	19/670	12259,12260,12262,12267,12273,14129,14131,15006,16409,16803,19264,30925,54725,66824,83433,105855,109828,170744,239447	C1qa,C1qb,C1qc,C3ar1,C5ar1,Fcgr1,Fcgr3,H2-Q1,Itgam,Lbp,Ptprc,Slamf6,Cadm1,Pycard,Trem2,Nckap1l,C7,Tlr8,Colec10
4_Member	GO Biological Processes	GO:0002703	regulation of leukocyte mediated immunity	-6.9524	-4.17676	13/299	12523,14129,14130,14131,14728,15006,16409,19264,30925,54725,74048,83433,105855	Cd84,Fcgr1,Fcgr2b,Fcgr3,Lilrb4a,H2-Q1,Itgam,Ptprc,Slamf6,Cadm1,Vsir,Trem2,Nckap1l
4_Member	GO Biological Processes	GO:0050764	regulation of phagocytosis	-6.84851	-4.10001	9/123	14129,14130,14131,16803,19264,66824,83433,105855,239447	Fcgr1,Fcgr2b,Fcgr3,Lbp,Ptprc,Pycard,Trem2,Nckap1l,Colec10
4_Member	GO Biological Processes	GO:0002699	positive regulation of immune effector process	-6.8037	-4.06817	13/308	12523,14129,14131,14728,15006,16409,16803,19264,30925,54725,83433,230979,239447	Cd84,Fcgr1,Fcgr3,Lilrb4a,H2-Q1,Itgam,Lbp,Ptprc,Slamf6,Cadm1,Trem2,Tnfrsf14,Colec10
4_Member	KEGG Pathway	mmu05152	Tuberculosis	-6.42753	-3.74668	10/180	13040,14129,14130,14131,16154,16175,16409,16411,16803,17533	Ctss,Fcgr1,Fcgr2b,Fcgr3,Il10ra,Il1a,Itgam,Itgax,Lbp,Mrc1
4_Member	GO Biological Processes	GO:0002706	regulation of lymphocyte mediated immunity	-6.42262	-3.74668	11/227	14129,14130,14131,14728,15006,19264,30925,54725,74048,83433,105855	Fcgr1,Fcgr2b,Fcgr3,Lilrb4a,H2-Q1,Ptprc,Slamf6,Cadm1,Vsir,Trem2,Nckap1l
4_Member	GO Biological Processes	GO:0002819	regulation of adaptive immune response	-6.21858	-3.57482	11/238	14129,14130,14131,14728,15006,19264,66824,74048,83433,105855,230979	Fcgr1,Fcgr2b,Fcgr3,Lilrb4a,H2-Q1,Ptprc,Pycard,Vsir,Trem2,Nckap1l,Tnfrsf14
4_Member	GO Biological Processes	GO:0002822	regulation of adaptive immune response based on somatic recombination of immune receptors built from immunoglobulin superfamily domains	-4.72357	-2.48999	9/222	14129,14130,14131,14728,15006,19264,74048,83433,105855	Fcgr1,Fcgr2b,Fcgr3,Lilrb4a,H2-Q1,Ptprc,Vsir,Trem2,Nckap1l
4_Member	GO Biological Processes	GO:0001906	cell killing	-4.52081	-2.3213	7/132	13032,14129,14131,14433,17105,17969,20293	Ctsc,Fcgr1,Fcgr3,Gapdh,Lyz2,Ncf1,Ccl12
4_Member	GO Biological Processes	GO:0060627	regulation of vesicle-mediated transport	-4.11904	-2.02813	14/623	11816,12523,14129,14130,14131,16409,16803,18000,19264,22041,66824,83433,105855,239447	Apoe,Cd84,Fcgr1,Fcgr2b,Fcgr3,Itgam,Lbp,Septin2,Ptprc,Trf,Pycard,Trem2,Nckap1l,Colec10
4_Member	GO Biological Processes	GO:0002861	regulation of inflammatory response to antigenic stimulus	-3.83859	-1.80458	4/40	14129,14130,14131,83433	Fcgr1,Fcgr2b,Fcgr3,Trem2
4_Member	GO Biological Processes	GO:0002883	regulation of hypersensitivity	-3.81352	-1.78204	3/16	14129,14130,14131	Fcgr1,Fcgr2b,Fcgr3
4_Member	GO Biological Processes	GO:0002712	regulation of B cell mediated immunity	-3.80466	-1.7782	5/76	14129,14130,14131,19264,83433	Fcgr1,Fcgr2b,Fcgr3,Ptprc,Trem2
4_Member	GO Biological Processes	GO:0002889	regulation of immunoglobulin mediated immune response	-3.80466	-1.7782	5/76	14129,14130,14131,19264,83433	Fcgr1,Fcgr2b,Fcgr3,Ptprc,Trem2
4_Member	GO Biological Processes	GO:0006909	phagocytosis	-3.75058	-1.73399	9/297	14129,14130,14131,16409,17970,17972,20288,83433,225471	Fcgr1,Fcgr2b,Fcgr3,Itgam,Ncf2,Ncf4,Msr1,Trem2,Ticam2
4_Member	GO Biological Processes	GO:0001909	leukocyte mediated cytotoxicity	-3.5639	-1.58693	4/47	13032,14129,14131,17969	Ctsc,Fcgr1,Fcgr3,Ncf1
4_Member	GO Biological Processes	GO:0002673	regulation of acute inflammatory response	-3.33088	-1.42309	4/54	12774,14129,14130,14131	Ccr5,Fcgr1,Fcgr2b,Fcgr3
4_Member	GO Biological Processes	GO:0002714	positive regulation of B cell mediated immunity	-3.33088	-1.42309	4/54	14129,14131,19264,83433	Fcgr1,Fcgr3,Ptprc,Trem2
4_Member	GO Biological Processes	GO:0002891	positive regulation of immunoglobulin mediated immune response	-3.33088	-1.42309	4/54	14129,14131,19264,83433	Fcgr1,Fcgr3,Ptprc,Trem2
4_Member	GO Biological Processes	GO:0002864	regulation of acute inflammatory response to antigenic stimulus	-3.32837	-1.42309	3/23	14129,14130,14131	Fcgr1,Fcgr2b,Fcgr3
4_Member	GO Biological Processes	GO:0002821	positive regulation of adaptive immune response	-3.12177	-1.25617	6/161	14129,14131,15006,19264,66824,83433	Fcgr1,Fcgr3,H2-Q1,Ptprc,Pycard,Trem2
4_Member	GO Biological Processes	GO:0002888	positive regulation of myeloid leukocyte mediated immunity	-3.02655	-1.1795	3/29	14129,14131,16409	Fcgr1,Fcgr3,Itgam
4_Member	GO Biological Processes	GO:0002526	acute inflammatory response	-2.90439	-1.08688	4/70	14129,14131,16175,16803	Fcgr1,Fcgr3,Il1a,Lbp
4_Member	GO Biological Processes	GO:0006911	phagocytosis, engulfment	-2.87147	-1.06536	6/180	14129,14130,14131,16409,20288,83433	Fcgr1,Fcgr2b,Fcgr3,Itgam,Msr1,Trem2
4_Member	GO Biological Processes	GO:0002675	positive regulation of acute inflammatory response	-2.86092	-1.06226	3/33	12774,14129,14131	Ccr5,Fcgr1,Fcgr3
4_Member	GO Biological Processes	GO:0002886	regulation of myeloid leukocyte mediated immunity	-2.79314	-1.01043	4/75	12523,14129,14131,16409	Cd84,Fcgr1,Fcgr3,Itgam
4_Member	GO Biological Processes	GO:0099024	plasma membrane invagination	-2.76373	-0.988088	6/189	14129,14130,14131,16409,20288,83433	Fcgr1,Fcgr2b,Fcgr3,Itgam,Msr1,Trem2
4_Member	GO Biological Processes	GO:0010324	membrane invagination	-2.68416	-0.925198	6/196	14129,14130,14131,16409,20288,83433	Fcgr1,Fcgr2b,Fcgr3,Itgam,Msr1,Trem2
4_Member	GO Biological Processes	GO:0002437	inflammatory response to antigenic stimulus	-2.52758	-0.797134	3/43	14129,14131,14728	Fcgr1,Fcgr3,Lilrb4a
4_Member	GO Biological Processes	GO:0002824	positive regulation of adaptive immune response based on somatic recombination of immune receptors built from immunoglobulin superfamily domains	-2.42123	-0.710528	5/154	14129,14131,15006,19264,83433	Fcgr1,Fcgr3,H2-Q1,Ptprc,Trem2
4_Member	GO Biological Processes	GO:0002474	antigen processing and presentation of peptide antigen via MHC class I	-2.22533	-0.56363	3/55	14129,14131,15006	Fcgr1,Fcgr3,H2-Q1
5_Summary	Reactome Gene Sets	R-MMU-6798695	Neutrophil degranulation	-8.96584	-5.69883	19/502	12267,12273,13032,13040,13058,14130,14276,14728,15006,16411,17105,18600,18772,19264,52855,66824,105855,232413,232801	C3ar1,C5ar1,Ctsc,Ctss,Cybb,Fcgr2b,Folr2,Lilrb4a,H2-Q1,Itgax,Lyz2,Padi2,Pkp1,Ptprc,Lair1,Pycard,Nckap1l,Clec12a,Lilra5
5_Member	Reactome Gene Sets	R-MMU-6798695	Neutrophil degranulation	-8.96584	-5.69883	19/502	12267,12273,13032,13040,13058,14130,14276,14728,15006,16411,17105,18600,18772,19264,52855,66824,105855,232413,232801	C3ar1,C5ar1,Ctsc,Ctss,Cybb,Fcgr2b,Folr2,Lilrb4a,H2-Q1,Itgax,Lyz2,Padi2,Pkp1,Ptprc,Lair1,Pycard,Nckap1l,Clec12a,Lilra5
6_Summary	GO Biological Processes	GO:0098883	synapse pruning	-8.51616	-5.36309	5/10	12259,12260,12262,16409,83433,12267,12273,109828,239447,16411,74145,14129,14130,14131,16175,66824,225471,13058,20293,170744,100043813,13032,16803,17969,19219,30925,98365,12523,13733,54445,57916,230979,19264,105855,13040,320869,14433,22041,56744	C1qa,C1qb,C1qc,Itgam,Trem2,C3ar1,C5ar1,C7,Colec10,Itgax,F13a1,Fcgr1,Fcgr2b,Fcgr3,Il1a,Pycard,Ticam2,Cybb,Ccl12,Tlr8,Rps27rt,Ctsc,Lbp,Ncf1,Ptger4,Slamf6,Slamf9,Cd84,Adgre1,Unc93b1,Tnfrsf13b,Tnfrsf14,Ptprc,Nckap1l,Ctss,Spata33,Gapdh,Trf,Pf4
6_Member	GO Biological Processes	GO:0098883	synapse pruning	-8.51616	-5.36309	5/10	12259,12260,12262,16409,83433	C1qa,C1qb,C1qc,Itgam,Trem2
6_Member	GO Biological Processes	GO:0150146	cell junction disassembly	-8.02351	-5.10846	5/12	12259,12260,12262,16409,83433	C1qa,C1qb,C1qc,Itgam,Trem2
6_Member	Reactome Gene Sets	R-MMU-166658	Complement cascade	-8.02103	-5.10846	7/41	12259,12260,12262,12267,12273,109828,239447	C1qa,C1qb,C1qc,C3ar1,C5ar1,C7,Colec10
6_Member	KEGG Pathway	mmu04610	Complement and coagulation cascades	-7.91124	-5.04217	9/93	12259,12260,12262,12267,12273,16409,16411,74145,109828	C1qa,C1qb,C1qc,C3ar1,C5ar1,Itgam,Itgax,F13a1,C7
6_Member	Reactome Gene Sets	R-MMU-977606	Regulation of Complement cascade	-7.20145	-4.39684	6/32	12259,12260,12262,12267,12273,109828	C1qa,C1qb,C1qc,C3ar1,C5ar1,C7
6_Member	KEGG Pathway	mmu05150	Staphylococcus aureus infection	-6.69979	-3.97685	9/128	12259,12260,12262,12267,12273,14129,14130,14131,16409	C1qa,C1qb,C1qc,C3ar1,C5ar1,Fcgr1,Fcgr2b,Fcgr3,Itgam
6_Member	KEGG Pathway	mmu05133	Pertussis	-6.07866	-3.49709	7/77	12259,12260,12262,16175,16409,66824,225471	C1qa,C1qb,C1qc,Il1a,Itgam,Pycard,Ticam2
6_Member	KEGG Pathway	mmu05171	Coronavirus disease - COVID-19	-6.05962	-3.49709	11/247	12259,12260,12262,12267,12273,13058,20293,74145,109828,170744,100043813	C1qa,C1qb,C1qc,C3ar1,C5ar1,Cybb,Ccl12,F13a1,C7,Tlr8,Rps27rt
6_Member	Reactome Gene Sets	R-MMU-166786	Creation of C4 and C2 activators	-6.0418	-3.49709	4/12	12259,12260,12262,239447	C1qa,C1qb,C1qc,Colec10
6_Member	GO Biological Processes	GO:0002252	immune effector process	-5.72612	-3.24444	15/514	12259,12260,12262,13032,14129,14130,14131,16803,17969,19219,30925,66824,83433,98365,239447	C1qa,C1qb,C1qc,Ctsc,Fcgr1,Fcgr2b,Fcgr3,Lbp,Ncf1,Ptger4,Slamf6,Pycard,Trem2,Slamf9,Colec10
6_Member	GO Biological Processes	GO:0002250	adaptive immune response	-5.48746	-3.09917	14/469	12259,12260,12262,12267,12523,13032,13733,14129,14130,14131,30925,54445,57916,230979	C1qa,C1qb,C1qc,C3ar1,Cd84,Ctsc,Adgre1,Fcgr1,Fcgr2b,Fcgr3,Slamf6,Unc93b1,Tnfrsf13b,Tnfrsf14
6_Member	WikiPathways	WP200	Complement activation, classical pathway	-5.48537	-3.09917	4/16	12259,12260,12262,109828	C1qa,C1qb,C1qc,C7
6_Member	Reactome Gene Sets	R-MMU-166663	Initial triggering of complement	-5.26423	-2.90031	4/18	12259,12260,12262,239447	C1qa,C1qb,C1qc,Colec10
6_Member	Reactome Gene Sets	R-MMU-173623	Classical antibody-mediated complement activation	-5.23937	-2.88617	3/6	12259,12260,12262	C1qa,C1qb,C1qc
6_Member	WikiPathways	WP1496	Oxidative damage response	-5.11518	-2.79266	5/41	12259,12260,12262,12267,12273	C1qa,C1qb,C1qc,C3ar1,C5ar1
6_Member	GO Biological Processes	GO:0002460	adaptive immune response based on somatic recombination of immune receptors built from immunoglobulin superfamily domains	-3.52112	-1.55297	9/319	12259,12260,12262,12267,13032,14129,14130,14131,30925	C1qa,C1qb,C1qc,C3ar1,Ctsc,Fcgr1,Fcgr2b,Fcgr3,Slamf6
6_Member	KEGG Pathway	mmu04936	Alcoholic liver disease	-3.42612	-1.48133	6/141	12259,12260,12262,12267,12273,16803	C1qa,C1qb,C1qc,C3ar1,C5ar1,Lbp
6_Member	GO Biological Processes	GO:0002443	leukocyte mediated immunity	-3.15108	-1.27963	9/359	12259,12260,12262,13032,14129,14130,14131,17969,98365	C1qa,C1qb,C1qc,Ctsc,Fcgr1,Fcgr2b,Fcgr3,Ncf1,Slamf9
6_Member	GO Biological Processes	GO:0002253	activation of immune response	-3.00146	-1.1577	9/377	12259,12260,12262,12267,12273,19264,66824,105855,239447	C1qa,C1qb,C1qc,C3ar1,C5ar1,Ptprc,Pycard,Nckap1l,Colec10
6_Member	GO Biological Processes	GO:0022411	cellular component disassembly	-2.72208	-0.956131	7/261	12259,12260,12262,13040,16409,83433,320869	C1qa,C1qb,C1qc,Ctss,Itgam,Trem2,Spata33
6_Member	KEGG Pathway	mmu05322	Systemic lupus erythematosus	-2.49492	-0.770741	5/148	12259,12260,12262,14129,109828	C1qa,C1qb,C1qc,Fcgr1,C7
6_Member	GO Biological Processes	GO:0002449	lymphocyte mediated immunity	-2.39475	-0.69241	7/299	12259,12260,12262,13032,14129,14130,14131	C1qa,C1qb,C1qc,Ctsc,Fcgr1,Fcgr2b,Fcgr3
6_Member	GO Biological Processes	GO:0006959	humoral immune response	-2.34796	-0.660734	8/386	12259,12260,12262,14433,20293,22041,56744,239447	C1qa,C1qb,C1qc,Gapdh,Ccl12,Trf,Pf4,Colec10
6_Member	KEGG Pathway	mmu05142	Chagas disease	-2.29465	-0.614226	4/103	12259,12260,12262,20293	C1qa,C1qb,C1qc,Ccl12
6_Member	GO Biological Processes	GO:0016064	immunoglobulin mediated immune response	-2.27068	-0.598798	6/238	12259,12260,12262,14129,14130,14131	C1qa,C1qb,C1qc,Fcgr1,Fcgr2b,Fcgr3
6_Member	GO Biological Processes	GO:0019724	B cell mediated immunity	-2.23614	-0.571194	6/242	12259,12260,12262,14129,14130,14131	C1qa,C1qb,C1qc,Fcgr1,Fcgr2b,Fcgr3
7_Summary	GO Biological Processes	GO:0002685	regulation of leukocyte migration	-8.32194	-5.28538	13/229	12267,12273,12978,16175,16803,18600,19219,20293,66824,74748,83433,105855,230979,16411,19243,19264,20541,22041,74048,192187,320910	C3ar1,C5ar1,Csf1r,Il1a,Lbp,Padi2,Ptger4,Ccl12,Pycard,Slamf8,Trem2,Nckap1l,Tnfrsf14,Itgax,Ptp4a1,Ptprc,Slc8a1,Trf,Vsir,Stab1,Itgb8
7_Member	GO Biological Processes	GO:0002685	regulation of leukocyte migration	-8.32194	-5.28538	13/229	12267,12273,12978,16175,16803,18600,19219,20293,66824,74748,83433,105855,230979	C3ar1,C5ar1,Csf1r,Il1a,Lbp,Padi2,Ptger4,Ccl12,Pycard,Slamf8,Trem2,Nckap1l,Tnfrsf14
7_Member	GO Biological Processes	GO:0002687	positive regulation of leukocyte migration	-8.06068	-5.10846	11/157	12267,12273,12978,16175,16803,19219,20293,66824,83433,105855,230979	C3ar1,C5ar1,Csf1r,Il1a,Lbp,Ptger4,Ccl12,Pycard,Trem2,Nckap1l,Tnfrsf14
7_Member	GO Biological Processes	GO:1902622	regulation of neutrophil migration	-7.27302	-4.45317	7/52	12267,12273,16175,16803,19219,74748,105855	C3ar1,C5ar1,Il1a,Lbp,Ptger4,Slamf8,Nckap1l
7_Member	GO Biological Processes	GO:1902624	positive regulation of neutrophil migration	-6.59358	-3.88287	6/40	12267,12273,16175,16803,19219,105855	C3ar1,C5ar1,Il1a,Lbp,Ptger4,Nckap1l
7_Member	GO Biological Processes	GO:2000147	positive regulation of cell motility	-6.2055	-3.57196	17/605	12267,12273,12978,16175,16411,16803,19219,19243,19264,20293,20541,22041,66824,74048,83433,105855,230979	C3ar1,C5ar1,Csf1r,Il1a,Itgax,Lbp,Ptger4,Ptp4a1,Ptprc,Ccl12,Slc8a1,Trf,Pycard,Vsir,Trem2,Nckap1l,Tnfrsf14
7_Member	GO Biological Processes	GO:0040017	positive regulation of locomotion	-6.03982	-3.49709	17/622	12267,12273,12978,16175,16411,16803,19219,19243,19264,20293,20541,22041,66824,74048,83433,105855,230979	C3ar1,C5ar1,Csf1r,Il1a,Itgax,Lbp,Ptger4,Ptp4a1,Ptprc,Ccl12,Slc8a1,Trf,Pycard,Vsir,Trem2,Nckap1l,Tnfrsf14
7_Member	GO Biological Processes	GO:0051272	positive regulation of cellular component movement	-6.03026	-3.49564	17/623	12267,12273,12978,16175,16411,16803,19219,19243,19264,20293,20541,22041,66824,74048,83433,105855,230979	C3ar1,C5ar1,Csf1r,Il1a,Itgax,Lbp,Ptger4,Ptp4a1,Ptprc,Ccl12,Slc8a1,Trf,Pycard,Vsir,Trem2,Nckap1l,Tnfrsf14
7_Member	GO Biological Processes	GO:0071675	regulation of mononuclear cell migration	-5.86383	-3.36025	8/119	12267,12273,12978,18600,20293,66824,74748,230979	C3ar1,C5ar1,Csf1r,Padi2,Ccl12,Pycard,Slamf8,Tnfrsf14
7_Member	GO Biological Processes	GO:0030335	positive regulation of cell migration	-5.7802	-3.29135	16/578	12267,12273,12978,16175,16411,16803,19219,19243,19264,20293,20541,66824,74048,83433,105855,230979	C3ar1,C5ar1,Csf1r,Il1a,Itgax,Lbp,Ptger4,Ptp4a1,Ptprc,Ccl12,Slc8a1,Pycard,Vsir,Trem2,Nckap1l,Tnfrsf14
7_Member	GO Biological Processes	GO:0002688	regulation of leukocyte chemotaxis	-5.67633	-3.22224	8/126	12267,12273,12978,16803,18600,20293,74748,105855	C3ar1,C5ar1,Csf1r,Lbp,Padi2,Ccl12,Slamf8,Nckap1l
7_Member	GO Biological Processes	GO:1905521	regulation of macrophage migration	-4.91222	-2.63644	5/45	12267,12273,12978,74748,83433	C3ar1,C5ar1,Csf1r,Slamf8,Trem2
7_Member	GO Biological Processes	GO:0050920	regulation of chemotaxis	-4.58739	-2.3645	9/231	12267,12273,12978,16803,18600,20293,74748,83433,105855	C3ar1,C5ar1,Csf1r,Lbp,Padi2,Ccl12,Slamf8,Trem2,Nckap1l
7_Member	GO Biological Processes	GO:0090023	positive regulation of neutrophil chemotaxis	-4.39907	-2.22897	4/29	12267,12273,16803,105855	C3ar1,C5ar1,Lbp,Nckap1l
7_Member	GO Biological Processes	GO:0071622	regulation of granulocyte chemotaxis	-4.33225	-2.18581	5/59	12267,12273,12978,16803,105855	C3ar1,C5ar1,Csf1r,Lbp,Nckap1l
7_Member	GO Biological Processes	GO:0071624	positive regulation of granulocyte chemotaxis	-4.28142	-2.1543	4/31	12267,12273,16803,105855	C3ar1,C5ar1,Lbp,Nckap1l
7_Member	GO Biological Processes	GO:1905523	positive regulation of macrophage migration	-4.28142	-2.1543	4/31	12267,12273,12978,83433	C3ar1,C5ar1,Csf1r,Trem2
7_Member	GO Biological Processes	GO:0010758	regulation of macrophage chemotaxis	-4.11971	-2.02813	4/34	12267,12273,12978,74748	C3ar1,C5ar1,Csf1r,Slamf8
7_Member	GO Biological Processes	GO:0090022	regulation of neutrophil chemotaxis	-3.97291	-1.92339	4/37	12267,12273,16803,105855	C3ar1,C5ar1,Lbp,Nckap1l
7_Member	GO Biological Processes	GO:0002690	positive regulation of leukocyte chemotaxis	-3.27005	-1.37209	5/99	12267,12273,12978,16803,105855	C3ar1,C5ar1,Csf1r,Lbp,Nckap1l
7_Member	GO Biological Processes	GO:0050921	positive regulation of chemotaxis	-3.26803	-1.37209	6/151	12267,12273,12978,16803,83433,105855	C3ar1,C5ar1,Csf1r,Lbp,Trem2,Nckap1l
7_Member	GO Biological Processes	GO:0010759	positive regulation of macrophage chemotaxis	-3.21911	-1.3305	3/25	12267,12273,12978	C3ar1,C5ar1,Csf1r
7_Member	GO Biological Processes	GO:0010575	positive regulation of vascular endothelial growth factor production	-3.16798	-1.29014	3/26	12267,12273,16175	C3ar1,C5ar1,Il1a
7_Member	GO Biological Processes	GO:0010574	regulation of vascular endothelial growth factor production	-2.90019	-1.08688	3/32	12267,12273,16175	C3ar1,C5ar1,Il1a
7_Member	GO Biological Processes	GO:1901342	regulation of vasculature development	-2.28749	-0.608193	7/313	12267,12273,16175,16411,19219,192187,320910	C3ar1,C5ar1,Il1a,Itgax,Ptger4,Stab1,Itgb8
7_Member	GO Biological Processes	GO:0045766	positive regulation of angiogenesis	-2.10842	-0.474879	5/183	12267,12273,16175,16411,320910	C3ar1,C5ar1,Il1a,Itgax,Itgb8
7_Member	GO Biological Processes	GO:1904018	positive regulation of vasculature development	-2.10842	-0.474879	5/183	12267,12273,16175,16411,320910	C3ar1,C5ar1,Il1a,Itgax,Itgb8
8_Summary	GO Biological Processes	GO:0032653	regulation of interleukin-10 production	-8.034	-5.10846	8/63	12523,14130,14728,19219,66824,74048,83433,232801,16803,19264,105855,170744,12273,14469,16175,17533,17970,20293,56744,12774,18600,98496,235283,11816,12978,16154,195046,14433,225471,30925	Cd84,Fcgr2b,Lilrb4a,Ptger4,Pycard,Vsir,Trem2,Lilra5,Lbp,Ptprc,Nckap1l,Tlr8,C5ar1,Gbp2,Il1a,Mrc1,Ncf2,Ccl12,Pf4,Ccr5,Padi2,Pid1,Gramd1b,Apoe,Csf1r,Il10ra,Nlrp1a,Gapdh,Ticam2,Slamf6
8_Member	GO Biological Processes	GO:0032653	regulation of interleukin-10 production	-8.034	-5.10846	8/63	12523,14130,14728,19219,66824,74048,83433,232801	Cd84,Fcgr2b,Lilrb4a,Ptger4,Pycard,Vsir,Trem2,Lilra5
8_Member	GO Biological Processes	GO:0001818	negative regulation of cytokine production	-6.10086	-3.49897	12/298	12523,14130,14728,16803,19219,19264,66824,74048,83433,105855,170744,232801	Cd84,Fcgr2b,Lilrb4a,Lbp,Ptger4,Ptprc,Pycard,Vsir,Trem2,Nckap1l,Tlr8,Lilra5
8_Member	GO Biological Processes	GO:0002237	response to molecule of bacterial origin	-5.64908	-3.20161	13/390	12273,14130,14469,14728,16175,16803,17533,17970,19219,20293,56744,66824,83433	C5ar1,Fcgr2b,Gbp2,Lilrb4a,Il1a,Lbp,Mrc1,Ncf2,Ptger4,Ccl12,Pf4,Pycard,Trem2
8_Member	GO Biological Processes	GO:0071219	cellular response to molecule of bacterial origin	-4.52041	-2.3213	10/295	14130,14469,14728,16175,16803,17533,20293,56744,66824,83433	Fcgr2b,Gbp2,Lilrb4a,Il1a,Lbp,Mrc1,Ccl12,Pf4,Pycard,Trem2
8_Member	GO Biological Processes	GO:0032496	response to lipopolysaccharide	-4.409	-2.22897	11/369	14469,14728,16175,16803,17533,17970,19219,20293,56744,66824,83433	Gbp2,Lilrb4a,Il1a,Lbp,Mrc1,Ncf2,Ptger4,Ccl12,Pf4,Pycard,Trem2
8_Member	GO Biological Processes	GO:0071216	cellular response to biotic stimulus	-4.21177	-2.10212	10/321	14130,14469,14728,16175,16803,17533,20293,56744,66824,83433	Fcgr2b,Gbp2,Lilrb4a,Il1a,Lbp,Mrc1,Ccl12,Pf4,Pycard,Trem2
8_Member	GO Biological Processes	GO:0032720	negative regulation of tumor necrosis factor production	-3.97443	-1.92339	5/70	14728,16803,19219,74048,83433	Lilrb4a,Lbp,Ptger4,Vsir,Trem2
8_Member	GO Biological Processes	GO:1903556	negative regulation of tumor necrosis factor superfamily cytokine production	-3.94503	-1.89813	5/71	14728,16803,19219,74048,83433	Lilrb4a,Lbp,Ptger4,Vsir,Trem2
8_Member	GO Biological Processes	GO:0071222	cellular response to lipopolysaccharide	-3.88482	-1.8457	9/285	14469,14728,16175,16803,17533,20293,56744,66824,83433	Gbp2,Lilrb4a,Il1a,Lbp,Mrc1,Ccl12,Pf4,Pycard,Trem2
8_Member	GO Biological Processes	GO:0032733	positive regulation of interleukin-10 production	-3.79626	-1.77229	4/41	19219,66824,83433,232801	Ptger4,Pycard,Trem2,Lilra5
8_Member	GO Biological Processes	GO:0033993	response to lipid	-3.59768	-1.60942	15/786	12774,14469,14728,16175,16803,17533,17970,18600,19219,20293,56744,66824,83433,98496,235283	Ccr5,Gbp2,Lilrb4a,Il1a,Lbp,Mrc1,Ncf2,Padi2,Ptger4,Ccl12,Pf4,Pycard,Trem2,Pid1,Gramd1b
8_Member	GO Biological Processes	GO:0071396	cellular response to lipid	-3.41173	-1.47516	12/560	14469,14728,16175,16803,17533,18600,20293,56744,66824,83433,98496,235283	Gbp2,Lilrb4a,Il1a,Lbp,Mrc1,Padi2,Ccl12,Pf4,Pycard,Trem2,Pid1,Gramd1b
8_Member	GO Biological Processes	GO:1900016	negative regulation of cytokine production involved in inflammatory response	-3.32837	-1.42309	3/23	14728,66824,83433	Lilrb4a,Pycard,Trem2
8_Member	GO Biological Processes	GO:0070374	positive regulation of ERK1 and ERK2 cascade	-3.0706	-1.21353	7/227	11816,12978,16175,19264,20293,66824,83433	Apoe,Csf1r,Il1a,Ptprc,Ccl12,Pycard,Trem2
8_Member	GO Biological Processes	GO:0019221	cytokine-mediated signaling pathway	-2.89945	-1.08688	8/314	12978,16154,16175,20293,56744,66824,83433,232801	Csf1r,Il10ra,Il1a,Ccl12,Pf4,Pycard,Trem2,Lilra5
8_Member	GO Biological Processes	GO:0070269	pyroptosis	-2.86092	-1.06226	3/33	66824,83433,195046	Pycard,Trem2,Nlrp1a
8_Member	GO Biological Processes	GO:0043122	regulation of I-kappaB kinase/NF-kappaB signaling	-2.7292	-0.960501	6/192	14433,14728,16175,66824,83433,225471	Gapdh,Lilrb4a,Il1a,Pycard,Trem2,Ticam2
8_Member	GO Biological Processes	GO:0032692	negative regulation of interleukin-1 production	-2.68223	-0.925198	3/38	14728,19219,83433	Lilrb4a,Ptger4,Trem2
8_Member	GO Biological Processes	GO:0001959	regulation of cytokine-mediated signaling pathway	-2.63976	-0.891264	5/137	18600,19264,66824,83433,225471	Padi2,Ptprc,Pycard,Trem2,Ticam2
8_Member	GO Biological Processes	GO:0043410	positive regulation of MAPK cascade	-2.53173	-0.797474	10/528	11816,12523,12978,14130,16175,19264,20293,66824,83433,232801	Apoe,Cd84,Csf1r,Fcgr2b,Il1a,Ptprc,Ccl12,Pycard,Trem2,Lilra5
8_Member	GO Biological Processes	GO:0060759	regulation of response to cytokine stimulus	-2.50755	-0.779621	5/147	18600,19264,66824,83433,225471	Padi2,Ptprc,Pycard,Trem2,Ticam2
8_Member	GO Biological Processes	GO:0043124	negative regulation of I-kappaB kinase/NF-kappaB signaling	-2.3662	-0.675535	3/49	14728,66824,83433	Lilrb4a,Pycard,Trem2
8_Member	GO Biological Processes	GO:0035710	CD4-positive, alpha-beta T cell activation	-2.20352	-0.547176	3/56	14728,19219,30925	Lilrb4a,Ptger4,Slamf6
8_Member	GO Biological Processes	GO:0070372	regulation of ERK1 and ERK2 cascade	-2.19342	-0.53814	7/326	11816,12978,16175,19264,20293,66824,83433	Apoe,Csf1r,Il1a,Ptprc,Ccl12,Pycard,Trem2
8_Member	GO Biological Processes	GO:1900015	regulation of cytokine production involved in inflammatory response	-2.14062	-0.498921	3/59	14728,66824,83433	Lilrb4a,Pycard,Trem2
9_Summary	GO Biological Processes	GO:0030595	leukocyte chemotaxis	-6.44782	-3.74902	9/137	12273,14131,16409,16803,20293,56744,74748,98365,105855,12774,54725,12267,12978,319504,16154,230979,16175,57916,83433	C5ar1,Fcgr3,Itgam,Lbp,Ccl12,Pf4,Slamf8,Slamf9,Nckap1l,Ccr5,Cadm1,C3ar1,Csf1r,Nrcam,Il10ra,Tnfrsf14,Il1a,Tnfrsf13b,Trem2
9_Member	GO Biological Processes	GO:0030595	leukocyte chemotaxis	-6.44782	-3.74902	9/137	12273,14131,16409,16803,20293,56744,74748,98365,105855	C5ar1,Fcgr3,Itgam,Lbp,Ccl12,Pf4,Slamf8,Slamf9,Nckap1l
9_Member	GO Biological Processes	GO:0060326	cell chemotaxis	-5.83436	-3.3382	10/209	12273,12774,14131,16409,16803,20293,56744,74748,98365,105855	C5ar1,Ccr5,Fcgr3,Itgam,Lbp,Ccl12,Pf4,Slamf8,Slamf9,Nckap1l
9_Member	GO Biological Processes	GO:0050900	leukocyte migration	-5.58106	-3.15669	10/223	12273,14131,16409,16803,20293,54725,56744,74748,98365,105855	C5ar1,Fcgr3,Itgam,Lbp,Ccl12,Cadm1,Pf4,Slamf8,Slamf9,Nckap1l
9_Member	GO Biological Processes	GO:0030593	neutrophil chemotaxis	-4.99084	-2.68287	6/74	12273,14131,16409,20293,56744,105855	C5ar1,Fcgr3,Itgam,Ccl12,Pf4,Nckap1l
9_Member	GO Biological Processes	GO:0071621	granulocyte chemotaxis	-4.76395	-2.51813	6/81	12273,14131,16409,20293,56744,105855	C5ar1,Fcgr3,Itgam,Ccl12,Pf4,Nckap1l
9_Member	GO Biological Processes	GO:1990266	neutrophil migration	-4.58619	-2.3645	6/87	12273,14131,16409,20293,56744,105855	C5ar1,Fcgr3,Itgam,Ccl12,Pf4,Nckap1l
9_Member	GO Biological Processes	GO:0006935	chemotaxis	-4.40036	-2.22897	13/511	12267,12273,12774,12978,14131,16409,16803,20293,56744,74748,98365,105855,319504	C3ar1,C5ar1,Ccr5,Csf1r,Fcgr3,Itgam,Lbp,Ccl12,Pf4,Slamf8,Slamf9,Nckap1l,Nrcam
9_Member	GO Biological Processes	GO:0042330	taxis	-4.38296	-2.21976	13/513	12267,12273,12774,12978,14131,16409,16803,20293,56744,74748,98365,105855,319504	C3ar1,C5ar1,Ccr5,Csf1r,Fcgr3,Itgam,Lbp,Ccl12,Pf4,Slamf8,Slamf9,Nckap1l,Nrcam
9_Member	KEGG Pathway	mmu04061	Viral protein interaction with cytokine and cytokine receptor	-4.36936	-2.21532	6/95	12774,12978,16154,20293,56744,230979	Ccr5,Csf1r,Il10ra,Ccl12,Pf4,Tnfrsf14
9_Member	GO Biological Processes	GO:0097530	granulocyte migration	-4.29328	-2.15981	6/98	12273,14131,16409,20293,56744,105855	C5ar1,Fcgr3,Itgam,Ccl12,Pf4,Nckap1l
9_Member	GO Biological Processes	GO:0097529	myeloid leukocyte migration	-3.67077	-1.66858	6/127	12273,14131,16409,20293,56744,105855	C5ar1,Fcgr3,Itgam,Ccl12,Pf4,Nckap1l
9_Member	KEGG Pathway	mmu04060	Cytokine-cytokine receptor interaction	-3.10175	-1.24298	8/292	12774,12978,16154,16175,20293,56744,57916,230979	Ccr5,Csf1r,Il10ra,Il1a,Ccl12,Pf4,Tnfrsf13b,Tnfrsf14
9_Member	Reactome Gene Sets	R-MMU-380108	Chemokine receptors bind chemokines	-2.27031	-0.598798	3/53	12774,20293,56744	Ccr5,Ccl12,Pf4
9_Member	GO Biological Processes	GO:0070098	chemokine-mediated signaling pathway	-2.18214	-0.531086	3/57	20293,56744,83433	Ccl12,Pf4,Trem2
10_Summary	GO Biological Processes	GO:0098657	import into cell	-6.2748	-3.60986	10/187	11988,12288,12289,14276,15567,16154,16513,20541,50934,83433,12424,12523,13040,13058,16175,18000,20293,20720,22041,215113,232801,12774,19264,11816,18162,18166,71145,80879,14433,14131,320910,12267,17970,56193,66824,105855,98496,319504	Slc7a2,Cacna1c,Cacna1d,Folr2,Slc6a4,Il10ra,Kcnj10,Slc8a1,Slc7a8,Trem2,Cck,Cd84,Ctss,Cybb,Il1a,Septin2,Ccl12,Serpine2,Trf,Slc43a2,Lilra5,Ccr5,Ptprc,Apoe,Npr3,Npy1r,Scara5,Slc16a3,Gapdh,Fcgr3,Itgb8,C3ar1,Ncf2,Plek,Pycard,Nckap1l,Pid1,Nrcam
10_Member	GO Biological Processes	GO:0098657	import into cell	-6.2748	-3.60986	10/187	11988,12288,12289,14276,15567,16154,16513,20541,50934,83433	Slc7a2,Cacna1c,Cacna1d,Folr2,Slc6a4,Il10ra,Kcnj10,Slc8a1,Slc7a8,Trem2
10_Member	GO Biological Processes	GO:0043269	regulation of ion transport	-4.91839	-2.63816	17/755	12288,12289,12424,12523,13040,13058,15567,16175,16513,18000,20293,20541,20720,22041,83433,215113,232801	Cacna1c,Cacna1d,Cck,Cd84,Ctss,Cybb,Slc6a4,Il1a,Kcnj10,Septin2,Ccl12,Slc8a1,Serpine2,Trf,Trem2,Slc43a2,Lilra5
10_Member	GO Biological Processes	GO:0098739	import across plasma membrane	-4.14866	-2.05191	7/151	11988,12288,12289,14276,16513,20541,50934	Slc7a2,Cacna1c,Cacna1d,Folr2,Kcnj10,Slc8a1,Slc7a8
10_Member	GO Biological Processes	GO:0097553	calcium ion transmembrane import into cytosol	-3.67422	-1.66967	5/81	12288,12289,12774,19264,20541	Cacna1c,Cacna1d,Ccr5,Ptprc,Slc8a1
10_Member	GO Biological Processes	GO:0098703	calcium ion import across plasma membrane	-3.38694	-1.46236	3/22	12288,12289,20541	Cacna1c,Cacna1d,Slc8a1
10_Member	GO Biological Processes	GO:0043270	positive regulation of ion transport	-3.35701	-1.43831	9/336	12288,12289,12424,13040,15567,16175,20293,83433,232801	Cacna1c,Cacna1d,Cck,Ctss,Slc6a4,Il1a,Ccl12,Trem2,Lilra5
10_Member	GO Biological Processes	GO:0070509	calcium ion import	-3.21911	-1.3305	3/25	12288,12289,20541	Cacna1c,Cacna1d,Slc8a1
10_Member	GO Biological Processes	GO:0035296	regulation of tube diameter	-2.95985	-1.12454	6/173	11816,12288,15567,18162,18166,20541	Apoe,Cacna1c,Slc6a4,Npr3,Npy1r,Slc8a1
10_Member	GO Biological Processes	GO:0097746	blood vessel diameter maintenance	-2.95985	-1.12454	6/173	11816,12288,15567,18162,18166,20541	Apoe,Cacna1c,Slc6a4,Npr3,Npy1r,Slc8a1
10_Member	GO Biological Processes	GO:0035150	regulation of tube size	-2.94696	-1.11452	6/174	11816,12288,15567,18162,18166,20541	Apoe,Cacna1c,Slc6a4,Npr3,Npy1r,Slc8a1
10_Member	GO Biological Processes	GO:0034220	ion transmembrane transport	-2.93484	-1.10558	12/635	11988,12288,12289,12774,14276,15567,16513,19264,20541,50934,71145,80879	Slc7a2,Cacna1c,Cacna1d,Ccr5,Folr2,Slc6a4,Kcnj10,Ptprc,Slc8a1,Slc7a8,Scara5,Slc16a3
10_Member	GO Biological Processes	GO:0086065	cell communication involved in cardiac conduction	-2.86092	-1.06226	3/33	12288,12289,20541	Cacna1c,Cacna1d,Slc8a1
10_Member	GO Biological Processes	GO:0019932	second-messenger-mediated signaling	-2.84697	-1.05272	6/182	11816,12289,12774,14433,19264,20541	Apoe,Cacna1d,Ccr5,Gapdh,Ptprc,Slc8a1
10_Member	GO Biological Processes	GO:0006812	cation transport	-2.80606	-1.01905	13/749	11988,12288,12289,12774,14131,15567,16513,19264,20293,20541,22041,50934,71145	Slc7a2,Cacna1c,Cacna1d,Ccr5,Fcgr3,Slc6a4,Kcnj10,Ptprc,Ccl12,Slc8a1,Trf,Slc7a8,Scara5
10_Member	KEGG Pathway	mmu05412	Arrhythmogenic right ventricular cardiomyopathy	-2.75096	-0.980366	4/77	12288,12289,20541,320910	Cacna1c,Cacna1d,Slc8a1,Itgb8
10_Member	GO Biological Processes	GO:0098655	cation transmembrane transport	-2.72772	-0.9604	10/496	11988,12288,12289,12774,15567,16513,19264,20541,50934,71145	Slc7a2,Cacna1c,Cacna1d,Ccr5,Slc6a4,Kcnj10,Ptprc,Slc8a1,Slc7a8,Scara5
10_Member	GO Biological Processes	GO:0008015	blood circulation	-2.56391	-0.824531	9/437	11816,12267,12288,12289,15567,17970,18162,18166,20541	Apoe,C3ar1,Cacna1c,Cacna1d,Slc6a4,Ncf2,Npr3,Npy1r,Slc8a1
10_Member	KEGG Pathway	mmu05410	Hypertrophic cardiomyopathy	-2.48659	-0.763647	4/91	12288,12289,20541,320910	Cacna1c,Cacna1d,Slc8a1,Itgb8
10_Member	GO Biological Processes	GO:0010959	regulation of metal ion transport	-2.4671	-0.750323	9/452	12288,12289,12523,20293,20541,20720,22041,83433,232801	Cacna1c,Cacna1d,Cd84,Ccl12,Slc8a1,Serpine2,Trf,Trem2,Lilra5
10_Member	KEGG Pathway	mmu05414	Dilated cardiomyopathy	-2.43597	-0.724062	4/94	12288,12289,20541,320910	Cacna1c,Cacna1d,Slc8a1,Itgb8
10_Member	GO Biological Processes	GO:0098659	inorganic cation import across plasma membrane	-2.40325	-0.699728	4/96	12288,12289,16513,20541	Cacna1c,Cacna1d,Kcnj10,Slc8a1
10_Member	GO Biological Processes	GO:0099587	inorganic ion import across plasma membrane	-2.40325	-0.699728	4/96	12288,12289,16513,20541	Cacna1c,Cacna1d,Kcnj10,Slc8a1
10_Member	GO Biological Processes	GO:0070588	calcium ion transmembrane transport	-2.38567	-0.686864	5/157	12288,12289,12774,19264,20541	Cacna1c,Cacna1d,Ccr5,Ptprc,Slc8a1
10_Member	GO Biological Processes	GO:0006816	calcium ion transport	-2.3696	-0.675535	6/227	12288,12289,12774,19264,20293,20541	Cacna1c,Cacna1d,Ccr5,Ptprc,Ccl12,Slc8a1
10_Member	GO Biological Processes	GO:0045761	regulation of adenylate cyclase activity	-2.3662	-0.675535	3/49	12288,12289,18162	Cacna1c,Cacna1d,Npr3
10_Member	GO Biological Processes	GO:0003013	circulatory system process	-2.3507	-0.662333	9/471	11816,12267,12288,12289,15567,17970,18162,18166,20541	Apoe,C3ar1,Cacna1c,Cacna1d,Slc6a4,Ncf2,Npr3,Npy1r,Slc8a1
10_Member	GO Biological Processes	GO:0090066	regulation of anatomical structure size	-2.32514	-0.642469	10/565	11816,12288,12774,15567,18162,18166,20541,56193,66824,105855	Apoe,Cacna1c,Ccr5,Slc6a4,Npr3,Npy1r,Slc8a1,Plek,Pycard,Nckap1l
10_Member	GO Biological Processes	GO:0003018	vascular process in circulatory system	-2.30597	-0.624424	6/234	11816,12288,15567,18162,18166,20541	Apoe,Cacna1c,Slc6a4,Npr3,Npy1r,Slc8a1
10_Member	GO Biological Processes	GO:0006939	smooth muscle contraction	-2.20352	-0.547176	3/56	12288,18166,20541	Cacna1c,Npy1r,Slc8a1
10_Member	GO Biological Processes	GO:0061337	cardiac conduction	-2.16118	-0.513265	3/58	12288,12289,20541	Cacna1c,Cacna1d,Slc8a1
10_Member	GO Biological Processes	GO:0030001	metal ion transport	-2.15686	-0.511033	10/598	12288,12289,12774,15567,16513,19264,20293,20541,22041,71145	Cacna1c,Cacna1d,Ccr5,Slc6a4,Kcnj10,Ptprc,Ccl12,Slc8a1,Trf,Scara5
10_Member	GO Biological Processes	GO:0031279	regulation of cyclase activity	-2.14062	-0.498921	3/59	12288,12289,18162	Cacna1c,Cacna1d,Npr3
10_Member	GO Biological Processes	GO:0051339	regulation of lyase activity	-2.08119	-0.454669	3/62	12288,12289,18162	Cacna1c,Cacna1d,Npr3
10_Member	GO Biological Processes	GO:0034765	regulation of ion transmembrane transport	-2.07901	-0.453472	9/520	12288,12289,13040,13058,16513,18000,20541,83433,215113	Cacna1c,Cacna1d,Ctss,Cybb,Kcnj10,Septin2,Slc8a1,Trem2,Slc43a2
10_Member	GO Biological Processes	GO:0019722	calcium-mediated signaling	-2.05088	-0.429279	4/121	12289,12774,19264,20541	Cacna1d,Ccr5,Ptprc,Slc8a1
10_Member	GO Biological Processes	GO:0034762	regulation of transmembrane transport	-2.04755	-0.42695	10/621	12288,12289,13040,13058,16513,18000,20541,83433,98496,215113	Cacna1c,Cacna1d,Ctss,Cybb,Kcnj10,Septin2,Slc8a1,Trem2,Pid1,Slc43a2
10_Member	GO Biological Processes	GO:0035637	multicellular organismal signaling	-2.00251	-0.389683	4/125	12288,12289,20541,319504	Cacna1c,Cacna1d,Slc8a1,Nrcam
11_Summary	GO Biological Processes	GO:0042742	defense response to bacterium	-6.22107	-3.57482	15/469	12273,14129,14469,16803,17105,17476,17969,22041,66824,74748,83433,98365,192187,195046,230979	C5ar1,Fcgr1,Gbp2,Lbp,Lyz2,Mpeg1,Ncf1,Trf,Pycard,Slamf8,Trem2,Slamf9,Stab1,Nlrp1a,Tnfrsf14
11_Member	GO Biological Processes	GO:0042742	defense response to bacterium	-6.22107	-3.57482	15/469	12273,14129,14469,16803,17105,17476,17969,22041,66824,74748,83433,98365,192187,195046,230979	C5ar1,Fcgr1,Gbp2,Lbp,Lyz2,Mpeg1,Ncf1,Trf,Pycard,Slamf8,Trem2,Slamf9,Stab1,Nlrp1a,Tnfrsf14
11_Member	GO Biological Processes	GO:0050830	defense response to Gram-positive bacterium	-4.94748	-2.64896	8/158	12273,14469,16803,17105,17476,17969,66824,230979	C5ar1,Gbp2,Lbp,Lyz2,Mpeg1,Ncf1,Pycard,Tnfrsf14
11_Member	GO Biological Processes	GO:0050829	defense response to Gram-negative bacterium	-3.63396	-1.63879	6/129	16803,17105,17476,66824,83433,230979	Lbp,Lyz2,Mpeg1,Pycard,Trem2,Tnfrsf14
12_Summary	GO Biological Processes	GO:0001775	cell activation	-6.0533	-3.49709	18/693	11988,12259,12273,12523,14131,14728,16409,16803,19219,19264,30925,56193,56744,66824,74748,83433,98365,320910,12978,22041,80752,210710,57916	Slc7a2,C1qa,C5ar1,Cd84,Fcgr3,Lilrb4a,Itgam,Lbp,Ptger4,Ptprc,Slamf6,Plek,Pf4,Pycard,Slamf8,Trem2,Slamf9,Itgb8,Csf1r,Trf,Fam20c,Gab3,Tnfrsf13b
12_Member	GO Biological Processes	GO:0001775	cell activation	-6.0533	-3.49709	18/693	11988,12259,12273,12523,14131,14728,16409,16803,19219,19264,30925,56193,56744,66824,74748,83433,98365,320910	Slc7a2,C1qa,C5ar1,Cd84,Fcgr3,Lilrb4a,Itgam,Lbp,Ptger4,Ptprc,Slamf6,Plek,Pf4,Pycard,Slamf8,Trem2,Slamf9,Itgb8
12_Member	GO Biological Processes	GO:0045321	leukocyte activation	-5.52517	-3.12401	16/605	11988,12259,12273,12523,14131,14728,16409,16803,19219,19264,30925,66824,74748,83433,98365,320910	Slc7a2,C1qa,C5ar1,Cd84,Fcgr3,Lilrb4a,Itgam,Lbp,Ptger4,Ptprc,Slamf6,Pycard,Slamf8,Trem2,Slamf9,Itgb8
12_Member	GO Biological Processes	GO:0002521	leukocyte differentiation	-4.54384	-2.33197	12/424	12978,16409,19219,19264,22041,30925,74748,80752,83433,98365,210710,320910	Csf1r,Itgam,Ptger4,Ptprc,Trf,Slamf6,Slamf8,Fam20c,Trem2,Slamf9,Gab3,Itgb8
12_Member	GO Biological Processes	GO:0030097	hemopoiesis	-2.82152	-1.03163	13/746	12978,16409,19219,19264,22041,30925,57916,74748,80752,83433,98365,210710,320910	Csf1r,Itgam,Ptger4,Ptprc,Trf,Slamf6,Tnfrsf13b,Slamf8,Fam20c,Trem2,Slamf9,Gab3,Itgb8
12_Member	GO Biological Processes	GO:0097028	dendritic cell differentiation	-2.68223	-0.925198	3/38	83433,98365,320910	Trem2,Slamf9,Itgb8
12_Member	GO Biological Processes	GO:1903131	mononuclear cell differentiation	-2.00067	-0.388801	7/355	19219,19264,30925,74748,83433,98365,320910	Ptger4,Ptprc,Slamf6,Slamf8,Trem2,Slamf9,Itgb8
13_Summary	GO Biological Processes	GO:0150062	complement-mediated synapse pruning	-5.93407	-3.40742	3/4	12259,16409,83433,11988,12273,14131,16803,66824,320910,20288,12978,16513,225908,11816,12260,12262,12667,54725,93708,18772,20293,14130,17970,67579	C1qa,Itgam,Trem2,Slc7a2,C5ar1,Fcgr3,Lbp,Pycard,Itgb8,Msr1,Csf1r,Kcnj10,Myrf,Apoe,C1qb,C1qc,Chrd,Cadm1,Pcdhgc5,Pkp1,Ccl12,Fcgr2b,Ncf2,Cpeb4
13_Member	GO Biological Processes	GO:0150062	complement-mediated synapse pruning	-5.93407	-3.40742	3/4	12259,16409,83433	C1qa,Itgam,Trem2
13_Member	GO Biological Processes	GO:0002274	myeloid leukocyte activation	-5.88039	-3.36926	9/160	11988,12259,12273,14131,16409,16803,66824,83433,320910	Slc7a2,C1qa,C5ar1,Fcgr3,Itgam,Lbp,Pycard,Trem2,Itgb8
13_Member	GO Biological Processes	GO:0042116	macrophage activation	-5.61338	-3.17245	6/58	11988,12259,12273,16409,16803,83433	Slc7a2,C1qa,C5ar1,Itgam,Lbp,Trem2
13_Member	GO Biological Processes	GO:0097242	amyloid-beta clearance	-4.89476	-2.62775	4/22	12273,16409,20288,83433	C5ar1,Itgam,Msr1,Trem2
13_Member	GO Biological Processes	GO:0021782	glial cell development	-4.78886	-2.53889	7/120	12259,12273,12978,16409,16513,83433,225908	C1qa,C5ar1,Csf1r,Itgam,Kcnj10,Trem2,Myrf
13_Member	GO Biological Processes	GO:0001774	microglial cell activation	-4.39907	-2.22897	4/29	12259,12273,16409,83433	C1qa,C5ar1,Itgam,Trem2
13_Member	GO Biological Processes	GO:0050808	synapse organization	-4.30338	-2.16348	10/313	11816,12259,12260,12262,12273,12667,16409,54725,83433,93708	Apoe,C1qa,C1qb,C1qc,C5ar1,Chrd,Itgam,Cadm1,Trem2,Pcdhgc5
13_Member	GO Biological Processes	GO:0002269	leukocyte activation involved in inflammatory response	-4.17182	-2.07213	4/33	12259,12273,16409,83433	C1qa,C5ar1,Itgam,Trem2
13_Member	GO Biological Processes	GO:0061900	glial cell activation	-4.02035	-1.95474	4/36	12259,12273,16409,83433	C1qa,C5ar1,Itgam,Trem2
13_Member	GO Biological Processes	GO:0048143	astrocyte activation	-3.90157	-1.85987	3/15	12259,12273,83433	C1qa,C5ar1,Trem2
13_Member	GO Biological Processes	GO:0150076	neuroinflammatory response	-3.75504	-1.73601	4/42	12259,12273,16409,83433	C1qa,C5ar1,Itgam,Trem2
13_Member	GO Biological Processes	GO:0034330	cell junction organization	-3.68831	-1.67898	12/522	11816,12259,12260,12262,12273,12667,12978,16409,18772,54725,83433,93708	Apoe,C1qa,C1qb,C1qc,C5ar1,Chrd,Csf1r,Itgam,Pkp1,Cadm1,Trem2,Pcdhgc5
13_Member	GO Biological Processes	GO:0042063	gliogenesis	-3.52376	-1.55342	8/252	12259,12273,12978,16409,16513,20293,83433,225908	C1qa,C5ar1,Csf1r,Itgam,Kcnj10,Ccl12,Trem2,Myrf
13_Member	GO Biological Processes	GO:1901214	regulation of neuron death	-3.4716	-1.51209	10/396	11816,12259,12273,14130,16409,17970,20293,67579,83433,93708	Apoe,C1qa,C5ar1,Fcgr2b,Itgam,Ncf2,Ccl12,Cpeb4,Trem2,Pcdhgc5
13_Member	GO Biological Processes	GO:0010001	glial cell differentiation	-3.4228	-1.48007	7/198	12259,12273,12978,16409,16513,83433,225908	C1qa,C5ar1,Csf1r,Itgam,Kcnj10,Trem2,Myrf
13_Member	GO Biological Processes	GO:0043523	regulation of neuron apoptotic process	-3.15044	-1.27963	8/287	11816,12273,16409,17970,20293,67579,83433,93708	Apoe,C5ar1,Itgam,Ncf2,Ccl12,Cpeb4,Trem2,Pcdhgc5
13_Member	GO Biological Processes	GO:0014002	astrocyte development	-2.86092	-1.06226	3/33	12259,12273,83433	C1qa,C5ar1,Trem2
13_Member	GO Biological Processes	GO:0048708	astrocyte differentiation	-2.18214	-0.531086	3/57	12259,12273,83433	C1qa,C5ar1,Trem2
13_Member	GO Biological Processes	GO:0043524	negative regulation of neuron apoptotic process	-2.01446	-0.3987	5/193	11816,12273,20293,67579,93708	Apoe,C5ar1,Ccl12,Cpeb4,Pcdhgc5
14_Summary	GO Biological Processes	GO:0032652	regulation of interleukin-1 production	-5.91968	-3.40086	8/117	12774,14728,19219,66824,83433,170744,195046,232801,16803,19264,226250,11816,17969,30925,54725,74748,12523,17084,74048,225471,16411,54445,320910,12267,12273,105855	Ccr5,Lilrb4a,Ptger4,Pycard,Trem2,Tlr8,Nlrp1a,Lilra5,Lbp,Ptprc,Afap1l2,Apoe,Ncf1,Slamf6,Cadm1,Slamf8,Cd84,Ly86,Vsir,Ticam2,Itgax,Unc93b1,Itgb8,C3ar1,C5ar1,Nckap1l
14_Member	GO Biological Processes	GO:0032652	regulation of interleukin-1 production	-5.91968	-3.40086	8/117	12774,14728,19219,66824,83433,170744,195046,232801	Ccr5,Lilrb4a,Ptger4,Pycard,Trem2,Tlr8,Nlrp1a,Lilra5
14_Member	GO Biological Processes	GO:0032651	regulation of interleukin-1 beta production	-5.42928	-3.04876	7/96	12774,14728,66824,83433,170744,195046,232801	Ccr5,Lilrb4a,Pycard,Trem2,Tlr8,Nlrp1a,Lilra5
14_Member	GO Biological Processes	GO:0032677	regulation of interleukin-8 production	-4.92366	-2.63893	6/76	16803,19219,19264,66824,170744,226250	Lbp,Ptger4,Ptprc,Pycard,Tlr8,Afap1l2
14_Member	GO Biological Processes	GO:0045088	regulation of innate immune response	-4.50004	-2.30492	9/237	11816,16803,17969,30925,54725,66824,74748,83433,170744	Apoe,Lbp,Ncf1,Slamf6,Cadm1,Pycard,Slamf8,Trem2,Tlr8
14_Member	GO Biological Processes	GO:0002831	regulation of response to biotic stimulus	-4.44117	-2.25335	11/366	11816,12523,16803,17084,17969,30925,54725,66824,74748,83433,170744	Apoe,Cd84,Lbp,Ly86,Ncf1,Slamf6,Cadm1,Pycard,Slamf8,Trem2,Tlr8
14_Member	GO Biological Processes	GO:0032757	positive regulation of interleukin-8 production	-4.36838	-2.21532	5/58	16803,19219,66824,170744,226250	Lbp,Ptger4,Pycard,Tlr8,Afap1l2
14_Member	GO Biological Processes	GO:0032731	positive regulation of interleukin-1 beta production	-4.22777	-2.10998	5/62	12774,66824,170744,195046,232801	Ccr5,Pycard,Tlr8,Nlrp1a,Lilra5
14_Member	GO Biological Processes	GO:0032732	positive regulation of interleukin-1 production	-3.85954	-1.82298	5/74	12774,66824,170744,195046,232801	Ccr5,Pycard,Tlr8,Nlrp1a,Lilra5
14_Member	GO Biological Processes	GO:0032649	regulation of interferon-gamma production	-3.70825	-1.69651	6/125	14728,30925,66824,74048,170744,225471	Lilrb4a,Slamf6,Pycard,Vsir,Tlr8,Ticam2
14_Member	GO Biological Processes	GO:0009615	response to virus	-3.05411	-1.2004	8/297	16411,19264,54445,66824,170744,195046,225471,320910	Itgax,Ptprc,Unc93b1,Pycard,Tlr8,Nlrp1a,Ticam2,Itgb8
14_Member	GO Biological Processes	GO:0051607	defense response to virus	-2.98302	-1.14242	7/235	16411,19264,54445,66824,170744,195046,225471	Itgax,Ptprc,Unc93b1,Pycard,Tlr8,Nlrp1a,Ticam2
14_Member	GO Biological Processes	GO:0140546	defense response to symbiont	-2.97233	-1.13346	7/236	16411,19264,54445,66824,170744,195046,225471	Itgax,Ptprc,Unc93b1,Pycard,Tlr8,Nlrp1a,Ticam2
14_Member	GO Biological Processes	GO:0002764	immune response-regulating signaling pathway	-2.8991	-1.08688	9/390	12267,12273,14728,19264,54445,66824,105855,170744,195046	C3ar1,C5ar1,Lilrb4a,Ptprc,Unc93b1,Pycard,Nckap1l,Tlr8,Nlrp1a
14_Member	GO Biological Processes	GO:0002833	positive regulation of response to biotic stimulus	-2.77539	-0.995525	6/188	16803,17084,30925,54725,66824,170744	Lbp,Ly86,Slamf6,Cadm1,Pycard,Tlr8
14_Member	GO Biological Processes	GO:0032729	positive regulation of interferon-gamma production	-2.57534	-0.834671	4/86	30925,66824,170744,225471	Slamf6,Pycard,Tlr8,Ticam2
14_Member	GO Biological Processes	GO:0045089	positive regulation of innate immune response	-2.55911	-0.821023	5/143	16803,30925,54725,66824,170744	Lbp,Slamf6,Cadm1,Pycard,Tlr8
14_Member	GO Biological Processes	GO:0002221	pattern recognition receptor signaling pathway	-2.40325	-0.699728	4/96	54445,66824,170744,195046	Unc93b1,Pycard,Tlr8,Nlrp1a
15_Summary	GO Biological Processes	GO:0070663	regulation of leukocyte proliferation	-5.69795	-3.23496	11/269	12978,14130,14728,16175,19264,20293,57916,66824,74048,105855,230979,12262,12523,18600,19219,74748,83433,11816,20720,11988,13032,16409,16803,56193,232801,12774,15567,18162,15006,23965,12667,30925	Csf1r,Fcgr2b,Lilrb4a,Il1a,Ptprc,Ccl12,Tnfrsf13b,Pycard,Vsir,Nckap1l,Tnfrsf14,C1qc,Cd84,Padi2,Ptger4,Slamf8,Trem2,Apoe,Serpine2,Slc7a2,Ctsc,Itgam,Lbp,Plek,Lilra5,Ccr5,Slc6a4,Npr3,H2-Q1,Tenm3,Chrd,Slamf6
15_Member	GO Biological Processes	GO:0070663	regulation of leukocyte proliferation	-5.69795	-3.23496	11/269	12978,14130,14728,16175,19264,20293,57916,66824,74048,105855,230979	Csf1r,Fcgr2b,Lilrb4a,Il1a,Ptprc,Ccl12,Tnfrsf13b,Pycard,Vsir,Nckap1l,Tnfrsf14
15_Member	GO Biological Processes	GO:0002683	negative regulation of immune system process	-5.69579	-3.23496	14/450	12262,12523,14130,14728,18600,19219,19264,20293,57916,74048,74748,83433,105855,230979	C1qc,Cd84,Fcgr2b,Lilrb4a,Padi2,Ptger4,Ptprc,Ccl12,Tnfrsf13b,Vsir,Slamf8,Trem2,Nckap1l,Tnfrsf14
15_Member	GO Biological Processes	GO:0002820	negative regulation of adaptive immune response	-5.56918	-3.154	6/59	14130,14728,19264,74048,105855,230979	Fcgr2b,Lilrb4a,Ptprc,Vsir,Nckap1l,Tnfrsf14
15_Member	GO Biological Processes	GO:0050866	negative regulation of cell activation	-5.56367	-3.154	10/224	11816,12523,14130,14728,20720,57916,74048,83433,105855,230979	Apoe,Cd84,Fcgr2b,Lilrb4a,Serpine2,Tnfrsf13b,Vsir,Trem2,Nckap1l,Tnfrsf14
15_Member	GO Biological Processes	GO:0050777	negative regulation of immune response	-5.22911	-2.88118	9/192	12523,14130,14728,19264,74048,74748,83433,105855,230979	Cd84,Fcgr2b,Lilrb4a,Ptprc,Vsir,Slamf8,Trem2,Nckap1l,Tnfrsf14
15_Member	GO Biological Processes	GO:0032944	regulation of mononuclear cell proliferation	-5.15645	-2.82897	10/249	12978,14130,14728,16175,19264,57916,66824,74048,105855,230979	Csf1r,Fcgr2b,Lilrb4a,Il1a,Ptprc,Tnfrsf13b,Pycard,Vsir,Nckap1l,Tnfrsf14
15_Member	GO Biological Processes	GO:0002704	negative regulation of leukocyte mediated immunity	-4.92366	-2.63893	6/76	12523,14130,14728,19264,74048,105855	Cd84,Fcgr2b,Lilrb4a,Ptprc,Vsir,Nckap1l
15_Member	GO Biological Processes	GO:0032693	negative regulation of interleukin-10 production	-4.81404	-2.55563	4/23	12523,14130,14728,74048	Cd84,Fcgr2b,Lilrb4a,Vsir
15_Member	GO Biological Processes	GO:0002710	negative regulation of T cell mediated immunity	-4.73711	-2.49949	4/24	14728,19264,74048,105855	Lilrb4a,Ptprc,Vsir,Nckap1l
15_Member	GO Biological Processes	GO:0002698	negative regulation of immune effector process	-4.56352	-2.34573	7/130	12523,14130,14728,19264,74048,74748,105855	Cd84,Fcgr2b,Lilrb4a,Ptprc,Vsir,Slamf8,Nckap1l
15_Member	GO Biological Processes	GO:0002823	negative regulation of adaptive immune response based on somatic recombination of immune receptors built from immunoglobulin superfamily domains	-4.52012	-2.3213	5/54	14130,14728,19264,74048,105855	Fcgr2b,Lilrb4a,Ptprc,Vsir,Nckap1l
15_Member	GO Biological Processes	GO:0050670	regulation of lymphocyte proliferation	-4.38759	-2.22095	9/245	14130,14728,16175,19264,57916,66824,74048,105855,230979	Fcgr2b,Lilrb4a,Il1a,Ptprc,Tnfrsf13b,Pycard,Vsir,Nckap1l,Tnfrsf14
15_Member	GO Biological Processes	GO:0002694	regulation of leukocyte activation	-4.34438	-2.19465	16/754	11988,12523,13032,14130,14728,16175,16409,16803,19264,57916,66824,74048,74748,83433,105855,230979	Slc7a2,Cd84,Ctsc,Fcgr2b,Lilrb4a,Il1a,Itgam,Lbp,Ptprc,Tnfrsf13b,Pycard,Vsir,Slamf8,Trem2,Nckap1l,Tnfrsf14
15_Member	GO Biological Processes	GO:0070664	negative regulation of leukocyte proliferation	-4.31835	-2.17519	6/97	14130,14728,20293,57916,74048,230979	Fcgr2b,Lilrb4a,Ccl12,Tnfrsf13b,Vsir,Tnfrsf14
15_Member	GO Biological Processes	GO:0002707	negative regulation of lymphocyte mediated immunity	-4.19418	-2.08854	5/63	14130,14728,19264,74048,105855	Fcgr2b,Lilrb4a,Ptprc,Vsir,Nckap1l
15_Member	GO Biological Processes	GO:0050867	positive regulation of cell activation	-4.08429	-2.00323	13/549	13032,14728,16175,16409,16803,19264,56193,66824,74048,83433,105855,230979,232801	Ctsc,Lilrb4a,Il1a,Itgam,Lbp,Ptprc,Plek,Pycard,Vsir,Trem2,Nckap1l,Tnfrsf14,Lilra5
15_Member	GO Biological Processes	GO:2001185	regulation of CD8-positive, alpha-beta T cell activation	-3.65427	-1.65479	3/18	14728,74048,105855	Lilrb4a,Vsir,Nckap1l
15_Member	GO Biological Processes	GO:0042129	regulation of T cell proliferation	-3.573	-1.59379	7/187	14728,16175,19264,66824,74048,105855,230979	Lilrb4a,Il1a,Ptprc,Pycard,Vsir,Nckap1l,Tnfrsf14
15_Member	GO Biological Processes	GO:0050672	negative regulation of lymphocyte proliferation	-3.4385	-1.48955	5/91	14130,14728,57916,74048,230979	Fcgr2b,Lilrb4a,Tnfrsf13b,Vsir,Tnfrsf14
15_Member	GO Biological Processes	GO:0032945	negative regulation of mononuclear cell proliferation	-3.41654	-1.47791	5/92	14130,14728,57916,74048,230979	Fcgr2b,Lilrb4a,Tnfrsf13b,Vsir,Tnfrsf14
15_Member	GO Biological Processes	GO:0002695	negative regulation of leukocyte activation	-3.38356	-1.46094	7/201	12523,14130,14728,57916,74048,105855,230979	Cd84,Fcgr2b,Lilrb4a,Tnfrsf13b,Vsir,Nckap1l,Tnfrsf14
15_Member	GO Biological Processes	GO:0008285	negative regulation of cell population proliferation	-3.15901	-1.28293	14/774	11816,12774,12978,14130,14728,15567,16175,18162,20293,20720,57916,74048,83433,230979	Apoe,Ccr5,Csf1r,Fcgr2b,Lilrb4a,Slc6a4,Il1a,Npr3,Ccl12,Serpine2,Tnfrsf13b,Vsir,Trem2,Tnfrsf14
15_Member	GO Biological Processes	GO:0002696	positive regulation of leukocyte activation	-3.06755	-1.21216	11/528	13032,14728,16175,16409,16803,19264,66824,74048,83433,105855,230979	Ctsc,Lilrb4a,Il1a,Itgam,Lbp,Ptprc,Pycard,Vsir,Trem2,Nckap1l,Tnfrsf14
15_Member	GO Biological Processes	GO:0002709	regulation of T cell mediated immunity	-3.04445	-1.19408	5/111	14728,15006,19264,74048,105855	Lilrb4a,H2-Q1,Ptprc,Vsir,Nckap1l
15_Member	GO Biological Processes	GO:0051250	negative regulation of lymphocyte activation	-3.0123	-1.16689	6/169	14130,14728,57916,74048,105855,230979	Fcgr2b,Lilrb4a,Tnfrsf13b,Vsir,Nckap1l,Tnfrsf14
15_Member	GO Biological Processes	GO:0046634	regulation of alpha-beta T cell activation	-2.95858	-1.12454	5/116	14728,19264,74048,105855,230979	Lilrb4a,Ptprc,Vsir,Nckap1l,Tnfrsf14
15_Member	GO Biological Processes	GO:0050870	positive regulation of T cell activation	-2.89904	-1.08688	7/243	14728,16175,19264,66824,74048,105855,230979	Lilrb4a,Il1a,Ptprc,Pycard,Vsir,Nckap1l,Tnfrsf14
15_Member	GO Biological Processes	GO:0022409	positive regulation of cell-cell adhesion	-2.8474	-1.05272	8/320	12774,14728,16175,19264,66824,74048,105855,230979	Ccr5,Lilrb4a,Il1a,Ptprc,Pycard,Vsir,Nckap1l,Tnfrsf14
15_Member	GO Biological Processes	GO:0022407	regulation of cell-cell adhesion	-2.76644	-0.989392	10/490	12774,14728,16175,19264,20720,23965,66824,74048,105855,230979	Ccr5,Lilrb4a,Il1a,Ptprc,Serpine2,Tenm3,Pycard,Vsir,Nckap1l,Tnfrsf14
15_Member	GO Biological Processes	GO:0045577	regulation of B cell differentiation	-2.75044	-0.980366	3/36	14728,74748,105855	Lilrb4a,Slamf8,Nckap1l
15_Member	GO Biological Processes	GO:0050869	negative regulation of B cell activation	-2.71584	-0.951256	3/37	14130,14728,57916	Fcgr2b,Lilrb4a,Tnfrsf13b
15_Member	GO Biological Processes	GO:0002701	negative regulation of production of molecular mediator of immune response	-2.68223	-0.925198	3/38	14130,14728,74048	Fcgr2b,Lilrb4a,Vsir
15_Member	GO Biological Processes	GO:0045785	positive regulation of cell adhesion	-2.6522	-0.899738	10/508	12667,12774,14728,16175,19219,19264,66824,74048,105855,230979	Chrd,Ccr5,Lilrb4a,Il1a,Ptger4,Ptprc,Pycard,Vsir,Nckap1l,Tnfrsf14
15_Member	GO Biological Processes	GO:1903039	positive regulation of leukocyte cell-cell adhesion	-2.64829	-0.898483	7/269	14728,16175,19264,66824,74048,105855,230979	Lilrb4a,Il1a,Ptprc,Pycard,Vsir,Nckap1l,Tnfrsf14
15_Member	GO Biological Processes	GO:0032660	regulation of interleukin-17 production	-2.47117	-0.751938	3/45	30925,74048,105855	Slamf6,Vsir,Nckap1l
15_Member	GO Biological Processes	GO:0046640	regulation of alpha-beta T cell proliferation	-2.47117	-0.751938	3/45	19264,74048,230979	Ptprc,Vsir,Tnfrsf14
15_Member	GO Biological Processes	GO:0001776	leukocyte homeostasis	-2.37131	-0.675535	4/98	14728,16409,57916,105855	Lilrb4a,Itgam,Tnfrsf13b,Nckap1l
15_Member	GO Biological Processes	GO:0070665	positive regulation of leukocyte proliferation	-2.28372	-0.606667	5/166	12978,16175,19264,66824,105855	Csf1r,Il1a,Ptprc,Pycard,Nckap1l
15_Member	GO Biological Processes	GO:0032715	negative regulation of interleukin-6 production	-2.24759	-0.579372	3/54	12523,14728,105855	Cd84,Lilrb4a,Nckap1l
15_Member	GO Biological Processes	GO:0042102	positive regulation of T cell proliferation	-2.20817	-0.548619	4/109	16175,19264,66824,105855	Il1a,Ptprc,Pycard,Nckap1l
15_Member	GO Biological Processes	GO:0002700	regulation of production of molecular mediator of immune response	-2.16791	-0.517907	5/177	14130,14728,19264,74048,230979	Fcgr2b,Lilrb4a,Ptprc,Vsir,Tnfrsf14
15_Member	GO Biological Processes	GO:0043300	regulation of leukocyte degranulation	-2.10064	-0.469113	3/61	12523,16409,105855	Cd84,Itgam,Nckap1l
15_Member	GO Biological Processes	GO:0045582	positive regulation of T cell differentiation	-2.00251	-0.389683	4/125	14728,19264,74048,105855	Lilrb4a,Ptprc,Vsir,Nckap1l
16_Summary	GO Biological Processes	GO:0002478	antigen processing and presentation of exogenous peptide antigen	-5.59589	-3.16139	5/33	13040,14129,14130,14131,54445,15006,170744,16803,17084,232801	Ctss,Fcgr1,Fcgr2b,Fcgr3,Unc93b1,H2-Q1,Tlr8,Lbp,Ly86,Lilra5
16_Member	GO Biological Processes	GO:0002478	antigen processing and presentation of exogenous peptide antigen	-5.59589	-3.16139	5/33	13040,14129,14130,14131,54445	Ctss,Fcgr1,Fcgr2b,Fcgr3,Unc93b1
16_Member	GO Biological Processes	GO:0019884	antigen processing and presentation of exogenous antigen	-5.16933	-2.83175	5/40	13040,14129,14130,14131,54445	Ctss,Fcgr1,Fcgr2b,Fcgr3,Unc93b1
16_Member	GO Biological Processes	GO:0048002	antigen processing and presentation of peptide antigen	-4.92366	-2.63893	6/76	13040,14129,14130,14131,15006,54445	Ctss,Fcgr1,Fcgr2b,Fcgr3,H2-Q1,Unc93b1
16_Member	Reactome Gene Sets	R-MMU-1679131	Trafficking and processing of endosomal TLR	-4.21077	-2.10212	3/12	13040,54445,170744	Ctss,Unc93b1,Tlr8
16_Member	GO Biological Processes	GO:0019882	antigen processing and presentation	-3.92744	-1.88315	6/114	13040,14129,14130,14131,15006,54445	Ctss,Fcgr1,Fcgr2b,Fcgr3,H2-Q1,Unc93b1
16_Member	GO Biological Processes	GO:0019886	antigen processing and presentation of exogenous peptide antigen via MHC class II	-3.51331	-1.5495	3/20	13040,14130,54445	Ctss,Fcgr2b,Unc93b1
16_Member	GO Biological Processes	GO:0002495	antigen processing and presentation of peptide antigen via MHC class II	-3.38694	-1.46236	3/22	13040,14130,54445	Ctss,Fcgr2b,Unc93b1
16_Member	GO Biological Processes	GO:0002504	antigen processing and presentation of peptide or polysaccharide antigen via MHC class II	-3.32837	-1.42309	3/23	13040,14130,54445	Ctss,Fcgr2b,Unc93b1
16_Member	Reactome Gene Sets	R-MMU-168898	Toll-like Receptor Cascades	-2.79902	-1.01489	5/126	13040,16803,17084,54445,170744	Ctss,Lbp,Ly86,Unc93b1,Tlr8
16_Member	GO Biological Processes	GO:0032655	regulation of interleukin-12 production	-2.0621	-0.438549	3/63	54445,170744,232801	Unc93b1,Tlr8,Lilra5
17_Summary	KEGG Pathway	mmu04514	Cell adhesion molecules	-5.5786	-3.15669	9/174	15006,16409,19264,20612,20970,54725,74048,319504,320910,12978,14728,18162,30925,83433,14129,14131,105855,12273,12667,17969,353326,12523,19219,98365	H2-Q1,Itgam,Ptprc,Siglec1,Sdc3,Cadm1,Vsir,Nrcam,Itgb8,Csf1r,Lilrb4a,Npr3,Slamf6,Trem2,Fcgr1,Fcgr3,Nckap1l,C5ar1,Chrd,Ncf1,Rtl1,Cd84,Ptger4,Slamf9
17_Member	KEGG Pathway	mmu04514	Cell adhesion molecules	-5.5786	-3.15669	9/174	15006,16409,19264,20612,20970,54725,74048,319504,320910	H2-Q1,Itgam,Ptprc,Siglec1,Sdc3,Cadm1,Vsir,Nrcam,Itgb8
17_Member	GO Biological Processes	GO:0070661	leukocyte proliferation	-4.78886	-2.53889	7/120	12978,14728,16409,18162,19264,30925,83433	Csf1r,Lilrb4a,Itgam,Npr3,Ptprc,Slamf6,Trem2
17_Member	GO Biological Processes	GO:0002705	positive regulation of leukocyte mediated immunity	-4.45329	-2.26183	8/185	14129,14131,15006,16409,19264,30925,54725,83433	Fcgr1,Fcgr3,H2-Q1,Itgam,Ptprc,Slamf6,Cadm1,Trem2
17_Member	GO Biological Processes	GO:0002708	positive regulation of lymphocyte mediated immunity	-3.99076	-1.93058	7/160	14129,14131,15006,19264,30925,54725,83433	Fcgr1,Fcgr3,H2-Q1,Ptprc,Slamf6,Cadm1,Trem2
17_Member	GO Biological Processes	GO:0001910	regulation of leukocyte mediated cytotoxicity	-3.76577	-1.74428	6/122	15006,16409,19264,30925,54725,105855	H2-Q1,Itgam,Ptprc,Slamf6,Cadm1,Nckap1l
17_Member	GO Biological Processes	GO:0001912	positive regulation of leukocyte mediated cytotoxicity	-3.4385	-1.48955	5/91	15006,16409,19264,30925,54725	H2-Q1,Itgam,Ptprc,Slamf6,Cadm1
17_Member	GO Biological Processes	GO:0031341	regulation of cell killing	-3.40973	-1.47516	6/142	15006,16409,19264,30925,54725,105855	H2-Q1,Itgam,Ptprc,Slamf6,Cadm1,Nckap1l
17_Member	GO Biological Processes	GO:0031343	positive regulation of cell killing	-3.21083	-1.32584	5/102	15006,16409,19264,30925,54725	H2-Q1,Itgam,Ptprc,Slamf6,Cadm1
17_Member	GO Biological Processes	GO:0008283	cell population proliferation	-2.62203	-0.876163	11/601	12273,12667,12978,14728,16409,17969,18162,19264,30925,83433,353326	C5ar1,Chrd,Csf1r,Lilrb4a,Itgam,Ncf1,Npr3,Ptprc,Slamf6,Trem2,Rtl1
17_Member	GO Biological Processes	GO:0042098	T cell proliferation	-2.39153	-0.690373	3/48	14728,16409,19264	Lilrb4a,Itgam,Ptprc
17_Member	GO Biological Processes	GO:0042110	T cell activation	-2.3557	-0.666184	7/304	12523,14728,16409,19219,19264,30925,98365	Cd84,Lilrb4a,Itgam,Ptger4,Ptprc,Slamf6,Slamf9
17_Member	GO Biological Processes	GO:0046651	lymphocyte proliferation	-2.25069	-0.581382	4/106	14728,16409,19264,30925	Lilrb4a,Itgam,Ptprc,Slamf6
17_Member	GO Biological Processes	GO:0032943	mononuclear cell proliferation	-2.23637	-0.571194	4/107	14728,16409,19264,30925	Lilrb4a,Itgam,Ptprc,Slamf6
18_Summary	GO Biological Processes	GO:0060100	positive regulation of phagocytosis, engulfment	-5.37112	-3.00174	4/17	14129,16803,83433,105855,11988,12523,13032,11816,22041,20293	Fcgr1,Lbp,Trem2,Nckap1l,Slc7a2,Cd84,Ctsc,Apoe,Trf,Ccl12
18_Member	GO Biological Processes	GO:0060100	positive regulation of phagocytosis, engulfment	-5.37112	-3.00174	4/17	14129,16803,83433,105855	Fcgr1,Lbp,Trem2,Nckap1l
18_Member	GO Biological Processes	GO:1905155	positive regulation of membrane invagination	-5.37112	-3.00174	4/17	14129,16803,83433,105855	Fcgr1,Lbp,Trem2,Nckap1l
18_Member	GO Biological Processes	GO:0060099	regulation of phagocytosis, engulfment	-4.97966	-2.67644	4/21	14129,16803,83433,105855	Fcgr1,Lbp,Trem2,Nckap1l
18_Member	GO Biological Processes	GO:1905153	regulation of membrane invagination	-4.89476	-2.62775	4/22	14129,16803,83433,105855	Fcgr1,Lbp,Trem2,Nckap1l
18_Member	GO Biological Processes	GO:0043030	regulation of macrophage activation	-4.36838	-2.21532	5/58	11988,12523,13032,16803,83433	Slc7a2,Cd84,Ctsc,Lbp,Trem2
18_Member	GO Biological Processes	GO:0045807	positive regulation of endocytosis	-3.65228	-1.65479	6/128	11816,14129,16803,22041,83433,105855	Apoe,Fcgr1,Lbp,Trf,Trem2,Nckap1l
18_Member	GO Biological Processes	GO:0043032	positive regulation of macrophage activation	-2.98291	-1.14242	3/30	13032,16803,83433	Ctsc,Lbp,Trem2
18_Member	GO Biological Processes	GO:0031663	lipopolysaccharide-mediated signaling pathway	-2.75044	-0.980366	3/36	16803,20293,83433	Lbp,Ccl12,Trem2
18_Member	GO Biological Processes	GO:0030100	regulation of endocytosis	-2.27943	-0.604602	6/237	11816,14129,16803,22041,83433,105855	Apoe,Fcgr1,Lbp,Trf,Trem2,Nckap1l
19_Summary	GO Biological Processes	GO:0060264	regulation of respiratory burst involved in inflammatory response	-5.23937	-2.88617	3/6	16803,17969,74748,16409,225471	Lbp,Ncf1,Slamf8,Itgam,Ticam2
19_Member	GO Biological Processes	GO:0060264	regulation of respiratory burst involved in inflammatory response	-5.23937	-2.88617	3/6	16803,17969,74748	Lbp,Ncf1,Slamf8
19_Member	GO Biological Processes	GO:0060263	regulation of respiratory burst	-3.99635	-1.93346	3/14	16803,17969,74748	Lbp,Ncf1,Slamf8
19_Member	GO Biological Processes	GO:0002523	leukocyte migration involved in inflammatory response	-3.16798	-1.29014	3/26	16409,16803,74748	Itgam,Lbp,Slamf8
19_Member	WikiPathways	WP5128	Fibrin complement receptor 3 signaling pathway	-2.49902	-0.772346	3/44	16409,16803,225471	Itgam,Lbp,Ticam2
20_Summary	GO Biological Processes	GO:0031644	regulation of nervous system process	-5.17455	-2.83182	9/195	12424,13032,13040,14129,16175,16411,16513,22041,225908,11816,12288,12289,17969,18166,19219,20541	Cck,Ctsc,Ctss,Fcgr1,Il1a,Itgax,Kcnj10,Trf,Myrf,Apoe,Cacna1c,Cacna1d,Ncf1,Npy1r,Ptger4,Slc8a1
20_Member	GO Biological Processes	GO:0031644	regulation of nervous system process	-5.17455	-2.83182	9/195	12424,13032,13040,14129,16175,16411,16513,22041,225908	Cck,Ctsc,Ctss,Fcgr1,Il1a,Itgax,Kcnj10,Trf,Myrf
20_Member	GO Biological Processes	GO:0044057	regulation of system process	-5.08956	-2.77194	16/655	11816,12288,12289,12424,13032,13040,14129,16175,16411,16513,17969,18166,19219,20541,22041,225908	Apoe,Cacna1c,Cacna1d,Cck,Ctsc,Ctss,Fcgr1,Il1a,Itgax,Kcnj10,Ncf1,Npy1r,Ptger4,Slc8a1,Trf,Myrf
20_Member	GO Biological Processes	GO:0051930	regulation of sensory perception of pain	-4.29678	-2.16011	5/60	12424,13040,14129,16175,16513	Cck,Ctss,Fcgr1,Il1a,Kcnj10
20_Member	GO Biological Processes	GO:0051931	regulation of sensory perception	-4.26197	-2.14109	5/61	12424,13040,14129,16175,16513	Cck,Ctss,Fcgr1,Il1a,Kcnj10
