# Supplementary material for: Poly I:C-priming of adipose-derived mesenchymal stromal cells promotes a pro-tumorigenic phenotype in an immunocompetent mouse model of prostate cancer
Source: Front Cell Dev Biol. 2023 Nov 22;11:1145421. doi: 10.3389/fcell.2023.1145421 (PMC10703370; doi:10.3389/fcell.2023.1145421)
Supplement: Supplementary file 1 [file DataSheet1.zip › Supplementary Files/Supplementary File 4.XLSX]

## Sheet: PolyIC vs Unprimed_UP
GroupID	Category	Term	Description	LogP	Log(q-value)	Genes	Symbols	InTerm_InList
1_Summary	GO Biological Processes	GO:0061061	muscle structure development	-5.13035	-1.16551	11435,11459,13346,16691,17907,22223,54409	Chrna1,Acta1,Des,Krt8,Mylpf,Uchl1,Ramp2	7/-
1_Member	GO Biological Processes	GO:0061061	muscle structure development	-5.13035	-1.16551	11435,11459,13346,16691,17907,22223,54409	Chrna1,Acta1,Des,Krt8,Mylpf,Uchl1,Ramp2	7/551
1_Member	GO Biological Processes	GO:0055001	muscle cell development	-3.88408	-0.488344	11459,16691,22223,54409	Acta1,Krt8,Uchl1,Ramp2	4/192
1_Member	GO Biological Processes	GO:0042692	muscle cell differentiation	-3.00886	0	11459,16691,22223,54409	Acta1,Krt8,Uchl1,Ramp2	4/327
2_Summary	GO Biological Processes	GO:0006936	muscle contraction	-5.12885	-1.16551	11435,17879,17907,17929,21953	Chrna1,Myh1,Mylpf,Myom1,Tnni2	5/-
2_Member	GO Biological Processes	GO:0006936	muscle contraction	-5.12885	-1.16551	11435,17879,17907,17929,21953	Chrna1,Myh1,Mylpf,Myom1,Tnni2	5/202
2_Member	GO Biological Processes	GO:0003012	muscle system process	-4.56801	-0.9057	11435,17879,17907,17929,21953	Chrna1,Myh1,Mylpf,Myom1,Tnni2	5/264
3_Summary	Reactome Gene Sets	R-MMU-390522	Striated Muscle Contraction	-4.95182	-1.16457	11459,13346,21953,17907,11435,17879	Acta1,Des,Tnni2,Mylpf,Chrna1,Myh1	6/-
3_Member	Reactome Gene Sets	R-MMU-390522	Striated Muscle Contraction	-4.95182	-1.16457	11459,13346,21953	Acta1,Des,Tnni2	3/32
3_Member	Reactome Gene Sets	R-MMU-397014	Muscle contraction	-4.26601	-0.700614	11459,13346,17907,21953	Acta1,Des,Mylpf,Tnni2	4/153
3_Member	GO Biological Processes	GO:0060538	skeletal muscle organ development	-4.00153	-0.515316	11435,11459,13346,17907	Chrna1,Acta1,Des,Mylpf	4/179
3_Member	KEGG Pathway	mmu04814	Motor proteins - Mus musculus (house mouse)	-3.84962	-0.488344	11459,17879,17907,21953	Acta1,Myh1,Mylpf,Tnni2	4/196
3_Member	GO Biological Processes	GO:0007517	muscle organ development	-3.05896	0	11435,11459,13346,17907	Chrna1,Acta1,Des,Mylpf	4/317
3_Member	GO Biological Processes	GO:0007519	skeletal muscle tissue development	-2.81907	0	11435,11459,17907	Chrna1,Acta1,Mylpf	3/167
4_Summary	GO Biological Processes	GO:0050905	neuromuscular process	-2.66569	0	11435,21953,22223	Chrna1,Tnni2,Uchl1	3/-
4_Member	GO Biological Processes	GO:0050905	neuromuscular process	-2.66569	0	11435,21953,22223	Chrna1,Tnni2,Uchl1	3/189

## Sheet: PolyIC vs Unprimed_DOWN
GroupID	Category	Term	Description	LogP	Log(q-value)	Genes	Symbols	InTerm_InList
1_Summary	GO Biological Processes	GO:0060326	cell chemotaxis	-5.86855	-1.60418	14456,15234,16948,17395,20210,20305,20310,11754,16819,17381,12491,22359	Gas6,Hgf,Lox,Mmp9,Saa3,Ccl6,Cxcl2,Aoc3,Lcn2,Mmp12,Cd36,Vldlr	12/-
1_Member	GO Biological Processes	GO:0060326	cell chemotaxis	-5.86855	-1.60418	14456,15234,16948,17395,20210,20305,20310	Gas6,Hgf,Lox,Mmp9,Saa3,Ccl6,Cxcl2	7/219
1_Member	GO Biological Processes	GO:0006935	chemotaxis	-4.74446	-1.16193	14456,15234,16948,17395,20210,20305,20310	Gas6,Hgf,Lox,Mmp9,Saa3,Ccl6,Cxcl2	7/325
1_Member	GO Biological Processes	GO:0042330	taxis	-4.72733	-1.16193	14456,15234,16948,17395,20210,20305,20310	Gas6,Hgf,Lox,Mmp9,Saa3,Ccl6,Cxcl2	7/327
1_Member	GO Biological Processes	GO:0040011	locomotion	-4.52254	-1.14334	14456,15234,16948,17395,20210,20305,20310	Gas6,Hgf,Lox,Mmp9,Saa3,Ccl6,Cxcl2	7/352
1_Member	GO Biological Processes	GO:0050900	leukocyte migration	-3.40862	-0.724033	11754,14456,17395,20305,20310	Aoc3,Gas6,Mmp9,Ccl6,Cxcl2	5/244
1_Member	WikiPathways	WP3632	Lung fibrosis	-3.31434	-0.673221	15234,17395,20310	Hgf,Mmp9,Cxcl2	3/60
1_Member	GO Biological Processes	GO:0030595	leukocyte chemotaxis	-3.30159	-0.672304	14456,17395,20305,20310	Gas6,Mmp9,Ccl6,Cxcl2	4/144
1_Member	GO Biological Processes	GO:1990868	response to chemokine	-3.08246	-0.558456	16948,20305,20310	Lox,Ccl6,Cxcl2	3/72
1_Member	GO Biological Processes	GO:1990869	cellular response to chemokine	-3.08246	-0.558456	16948,20305,20310	Lox,Ccl6,Cxcl2	3/72
1_Member	KEGG Pathway	mmu04657	IL-17 signaling pathway - Mus musculus (house mouse)	-2.76123	-0.316404	16819,17395,20310	Lcn2,Mmp9,Cxcl2	3/93
1_Member	WikiPathways	WP2432	Spinal cord injury	-2.68359	-0.258066	17381,17395,20310	Mmp12,Mmp9,Cxcl2	3/99
1_Member	KEGG Pathway	mmu05417	Lipid and atherosclerosis - Mus musculus (house mouse)	-2.64983	-0.230556	12491,17395,20310,22359	Cd36,Mmp9,Cxcl2,Vldlr	4/216
1_Member	GO Biological Processes	GO:0097529	myeloid leukocyte migration	-2.21793	0	17395,20305,20310	Mmp9,Ccl6,Cxcl2	3/145
2_Summary	GO Biological Processes	GO:2000402	negative regulation of lymphocyte migration	-5.46858	-1.50524	11815,17470,18600,11754,14456,17395,12491	Apod,Cd200,Padi2,Aoc3,Gas6,Mmp9,Cd36	7/-
2_Member	GO Biological Processes	GO:2000402	negative regulation of lymphocyte migration	-5.46858	-1.50524	11815,17470,18600	Apod,Cd200,Padi2	3/12
2_Member	GO Biological Processes	GO:0071676	negative regulation of mononuclear cell migration	-4.83018	-1.16193	11815,17470,18600	Apod,Cd200,Padi2	3/19
2_Member	GO Biological Processes	GO:0002685	regulation of leukocyte migration	-4.39553	-1.14334	11754,11815,14456,17395,17470,18600	Aoc3,Apod,Gas6,Mmp9,Cd200,Padi2	6/249
2_Member	GO Biological Processes	GO:0002686	negative regulation of leukocyte migration	-3.62853	-0.837269	11815,17470,18600	Apod,Cd200,Padi2	3/47
2_Member	GO Biological Processes	GO:0071675	regulation of mononuclear cell migration	-3.46981	-0.741339	11815,14456,17470,18600	Apod,Gas6,Cd200,Padi2	4/130
2_Member	GO Biological Processes	GO:2000401	regulation of lymphocyte migration	-3.19283	-0.600554	11815,17470,18600	Apod,Cd200,Padi2	3/66
2_Member	GO Biological Processes	GO:0046822	regulation of nucleocytoplasmic transport	-2.30394	0	11815,12491,14456	Apod,Cd36,Gas6	3/135
2_Member	GO Biological Processes	GO:0051224	negative regulation of protein transport	-2.16939	0	11815,12491,17470	Apod,Cd36,Cd200	3/151
2_Member	GO Biological Processes	GO:1904950	negative regulation of establishment of protein localization	-2.13821	0	11815,12491,17470	Apod,Cd36,Cd200	3/155
3_Summary	GO Biological Processes	GO:0001959	regulation of cytokine-mediated signaling pathway	-4.454	-1.14334	14456,17381,17394,18600,21906,17395,16948,50706	Gas6,Mmp12,Mmp8,Padi2,Otop1,Mmp9,Lox,Postn	8/-
3_Member	GO Biological Processes	GO:0001959	regulation of cytokine-mediated signaling pathway	-4.454	-1.14334	14456,17381,17394,18600,21906	Gas6,Mmp12,Mmp8,Padi2,Otop1	5/146
3_Member	GO Biological Processes	GO:0001960	negative regulation of cytokine-mediated signaling pathway	-4.37273	-1.14334	14456,17381,18600,21906	Gas6,Mmp12,Padi2,Otop1	4/76
3_Member	GO Biological Processes	GO:0060759	regulation of response to cytokine stimulus	-4.31657	-1.14334	14456,17381,17394,18600,21906	Gas6,Mmp12,Mmp8,Padi2,Otop1	5/156
3_Member	GO Biological Processes	GO:0060761	negative regulation of response to cytokine stimulus	-4.28513	-1.14334	14456,17381,18600,21906	Gas6,Mmp12,Padi2,Otop1	4/80
3_Member	WikiPathways	WP441	Matrix metalloproteinases	-4.26158	-1.14334	17381,17394,17395	Mmp12,Mmp8,Mmp9	3/29
3_Member	GO Biological Processes	GO:0030574	collagen catabolic process	-4.01314	-1.00404	17381,17394,17395	Mmp12,Mmp8,Mmp9	3/35
3_Member	Reactome Gene Sets	R-MMU-1442490	Collagen degradation	-3.42583	-0.729661	17381,17394,17395	Mmp12,Mmp8,Mmp9	3/55
3_Member	GO Biological Processes	GO:0001961	positive regulation of cytokine-mediated signaling pathway	-3.33583	-0.673526	14456,17381,17394	Gas6,Mmp12,Mmp8	3/59
3_Member	GO Biological Processes	GO:0032963	collagen metabolic process	-3.31434	-0.673221	17381,17394,17395	Mmp12,Mmp8,Mmp9	3/60
3_Member	GO Biological Processes	GO:0060760	positive regulation of response to cytokine stimulus	-3.21225	-0.610636	14456,17381,17394	Gas6,Mmp12,Mmp8	3/65
3_Member	GO Biological Processes	GO:0030198	extracellular matrix organization	-3.16565	-0.594732	16948,17381,17394,17395,50706	Lox,Mmp12,Mmp8,Mmp9,Postn	5/276
3_Member	GO Biological Processes	GO:0045229	external encapsulating structure organization	-3.15858	-0.594732	16948,17381,17394,17395,50706	Lox,Mmp12,Mmp8,Mmp9,Postn	5/277
3_Member	GO Biological Processes	GO:0043062	extracellular structure organization	-3.15153	-0.594732	16948,17381,17394,17395,50706	Lox,Mmp12,Mmp8,Mmp9,Postn	5/278
3_Member	Reactome Gene Sets	R-MMU-1474228	Degradation of the extracellular matrix	-2.58757	-0.174461	17381,17394,17395	Mmp12,Mmp8,Mmp9	3/107
3_Member	Reactome Gene Sets	R-MMU-1474244	Extracellular matrix organization	-2.54461	-0.143563	16948,17381,17394,17395	Lox,Mmp12,Mmp8,Mmp9	4/231
4_Summary	Reactome Gene Sets	R-MMU-6798695	Neutrophil degranulation	-4.30243	-1.14334	11537,12491,15439,16819,17394,17395,18600,20310	Cfd,Cd36,Hp,Lcn2,Mmp8,Mmp9,Padi2,Cxcl2	8/-
4_Member	Reactome Gene Sets	R-MMU-6798695	Neutrophil degranulation	-4.30243	-1.14334	11537,12491,15439,16819,17394,17395,18600,20310	Cfd,Cd36,Hp,Lcn2,Mmp8,Mmp9,Padi2,Cxcl2	8/522
5_Summary	GO Biological Processes	GO:0031670	cellular response to nutrient	-4.26158	-1.14334	14456,16956,50706,11815,12655,17395	Gas6,Lpl,Postn,Apod,Chil3,Mmp9	6/-
5_Member	GO Biological Processes	GO:0031670	cellular response to nutrient	-4.26158	-1.14334	14456,16956,50706	Gas6,Lpl,Postn	3/29
5_Member	GO Biological Processes	GO:0032642	regulation of chemokine production	-3.65877	-0.837269	11815,12655,16956,50706	Apod,Chil3,Lpl,Postn	4/116
5_Member	GO Biological Processes	GO:0007584	response to nutrient	-3.08246	-0.558456	14456,16956,50706	Gas6,Lpl,Postn	3/72
5_Member	GO Biological Processes	GO:0032722	positive regulation of chemokine production	-2.85888	-0.386907	12655,16956,50706	Chil3,Lpl,Postn	3/86
5_Member	GO Biological Processes	GO:0031668	cellular response to extracellular stimulus	-2.34386	0	14456,16956,17395,50706	Gas6,Lpl,Mmp9,Postn	4/263
5_Member	GO Biological Processes	GO:0071496	cellular response to external stimulus	-2.01542	0	14456,16956,17395,50706	Gas6,Lpl,Mmp9,Postn	4/327
6_Summary	GO Biological Processes	GO:0001819	positive regulation of cytokine production	-4.16555	-1.07727	12491,12655,15234,16956,17381,17394,17470,50706,14456,11433,11537,22359,57435,11754,51795,16819	Cd36,Chil3,Hgf,Lpl,Mmp12,Mmp8,Cd200,Postn,Gas6,Acp5,Cfd,Vldlr,Plin4,Aoc3,Srpx,Lcn2	16/-
6_Member	GO Biological Processes	GO:0001819	positive regulation of cytokine production	-4.16555	-1.07727	12491,12655,15234,16956,17381,17394,17470,50706	Cd36,Chil3,Hgf,Lpl,Mmp12,Mmp8,Cd200,Postn	8/546
6_Member	GO Biological Processes	GO:0032675	regulation of interleukin-6 production	-4.1034	-1.04315	12491,14456,15234,16956,17470	Cd36,Gas6,Hgf,Lpl,Cd200	5/173
6_Member	GO Biological Processes	GO:0010934	macrophage cytokine production	-3.94019	-0.976856	11433,12491,14456	Acp5,Cd36,Gas6	3/37
6_Member	GO Biological Processes	GO:0061082	myeloid leukocyte cytokine production	-3.71408	-0.837269	11433,12491,14456	Acp5,Cd36,Gas6	3/44
6_Member	GO Biological Processes	GO:0032652	regulation of interleukin-1 production	-3.65877	-0.837269	11433,12491,14456,16956	Acp5,Cd36,Gas6,Lpl	4/116
6_Member	GO Biological Processes	GO:0032680	regulation of tumor necrosis factor production	-3.65224	-0.837269	11433,12491,14456,16956,17394	Acp5,Cd36,Gas6,Lpl,Mmp8	5/216
6_Member	Reactome Gene Sets	R-MMU-114608	Platelet degranulation	-3.64448	-0.837269	11537,12491,14456,15234	Cfd,Cd36,Gas6,Hgf	4/117
6_Member	GO Biological Processes	GO:1903555	regulation of tumor necrosis factor superfamily cytokine production	-3.62452	-0.837269	11433,12491,14456,16956,17394	Acp5,Cd36,Gas6,Lpl,Mmp8	5/219
6_Member	Reactome Gene Sets	R-MMU-76005	Response to elevated platelet cytosolic Ca2+	-3.57494	-0.801932	11537,12491,14456,15234	Cfd,Cd36,Gas6,Hgf	4/122
6_Member	GO Biological Processes	GO:0097006	regulation of plasma lipoprotein particle levels	-3.44941	-0.741339	12491,16956,22359	Cd36,Lpl,Vldlr	3/54
6_Member	GO Biological Processes	GO:0002367	cytokine production involved in immune response	-3.17371	-0.594732	11433,12491,14456	Acp5,Cd36,Gas6	3/67
6_Member	GO Biological Processes	GO:0045428	regulation of nitric oxide biosynthetic process	-3.04783	-0.531645	11433,12491,17394	Acp5,Cd36,Mmp8	3/74
6_Member	GO Biological Processes	GO:0080164	regulation of nitric oxide metabolic process	-2.99769	-0.489197	11433,12491,17394	Acp5,Cd36,Mmp8	3/77
6_Member	KEGG Pathway	mmu03320	PPAR signaling pathway - Mus musculus (house mouse)	-2.81603	-0.357841	12491,16956,57435	Cd36,Lpl,Plin4	3/89
6_Member	GO Biological Processes	GO:0032651	regulation of interleukin-1 beta production	-2.73477	-0.302906	11433,12491,16956	Acp5,Cd36,Lpl	3/95
6_Member	Reactome Gene Sets	R-MMU-76002	Platelet activation, signaling and aggregation	-2.44682	-0.0575115	11537,12491,14456,15234	Cfd,Cd36,Gas6,Hgf	4/246
6_Member	GO Biological Processes	GO:0032103	positive regulation of response to external stimulus	-2.33602	0	11754,12491,14456,16956,17381,17394	Aoc3,Cd36,Gas6,Lpl,Mmp12,Mmp8	6/614
6_Member	GO Biological Processes	GO:0032760	positive regulation of tumor necrosis factor production	-2.2346	0	12491,16956,17394	Cd36,Lpl,Mmp8	3/143
6_Member	GO Biological Processes	GO:1903557	positive regulation of tumor necrosis factor superfamily cytokine production	-2.21793	0	12491,16956,17394	Cd36,Lpl,Mmp8	3/145
6_Member	GO Biological Processes	GO:0031349	positive regulation of defense response	-2.18386	0	11754,12491,16956,17381,17394	Aoc3,Cd36,Lpl,Mmp12,Mmp8	5/465
6_Member	GO Biological Processes	GO:0006909	phagocytosis	-2.16151	0	12491,14456,51795	Cd36,Gas6,Srpx	3/152
6_Member	GO Biological Processes	GO:0050729	positive regulation of inflammatory response	-2.04974	0	11754,16956,17394	Aoc3,Lpl,Mmp8	3/167
6_Member	GO Biological Processes	GO:2000377	regulation of reactive oxygen species metabolic process	-2.04269	0	11433,12491,16819	Acp5,Cd36,Lcn2	3/168
7_Summary	GO Biological Processes	GO:0006953	acute-phase response	-4.01314	-1.00404	15439,20210,20716,11754,12655,20305,20310	Hp,Saa3,Serpina3n,Aoc3,Chil3,Ccl6,Cxcl2	7/-
7_Member	GO Biological Processes	GO:0006953	acute-phase response	-4.01314	-1.00404	15439,20210,20716	Hp,Saa3,Serpina3n	3/35
7_Member	GO Biological Processes	GO:0006954	inflammatory response	-3.35272	-0.679415	11754,12655,15439,20210,20305,20310,20716	Aoc3,Chil3,Hp,Saa3,Ccl6,Cxcl2,Serpina3n	7/544
7_Member	GO Biological Processes	GO:0002526	acute inflammatory response	-3.10016	-0.558456	15439,20210,20716	Hp,Saa3,Serpina3n	3/71
8_Summary	GO Biological Processes	GO:0001953	negative regulation of cell-matrix adhesion	-3.94019	-0.976856	11815,17381,50706,12491,11433	Apod,Mmp12,Postn,Cd36,Acp5	5/-
8_Member	GO Biological Processes	GO:0001953	negative regulation of cell-matrix adhesion	-3.94019	-0.976856	11815,17381,50706	Apod,Mmp12,Postn	3/37
8_Member	GO Biological Processes	GO:0001952	regulation of cell-matrix adhesion	-3.49542	-0.749569	11815,12491,17381,50706	Apod,Cd36,Mmp12,Postn	4/128
8_Member	GO Biological Processes	GO:0010812	negative regulation of cell-substrate adhesion	-3.29322	-0.672304	11815,17381,50706	Apod,Mmp12,Postn	3/61
8_Member	GO Biological Processes	GO:0010810	regulation of cell-substrate adhesion	-2.56503	-0.15799	11815,12491,17381,50706	Apod,Cd36,Mmp12,Postn	4/228
8_Member	GO Biological Processes	GO:0007162	negative regulation of cell adhesion	-2.07096	0	11433,11815,17381,50706	Acp5,Apod,Mmp12,Postn	4/315
9_Summary	GO Biological Processes	GO:0030335	positive regulation of cell migration	-3.87169	-0.929541	11433,11754,14456,15234,16819,17395,50706,76441,20716	Acp5,Aoc3,Gas6,Hgf,Lcn2,Mmp9,Postn,Daam2,Serpina3n	9/-
9_Member	GO Biological Processes	GO:0030335	positive regulation of cell migration	-3.87169	-0.929541	11433,11754,14456,15234,16819,17395,50706,76441	Acp5,Aoc3,Gas6,Hgf,Lcn2,Mmp9,Postn,Daam2	8/602
9_Member	GO Biological Processes	GO:2000147	positive regulation of cell motility	-3.73658	-0.837269	11433,11754,14456,15234,16819,17395,50706,76441	Acp5,Aoc3,Gas6,Hgf,Lcn2,Mmp9,Postn,Daam2	8/630
9_Member	GO Biological Processes	GO:0040017	positive regulation of locomotion	-3.66253	-0.837269	11433,11754,14456,15234,16819,17395,50706,76441	Acp5,Aoc3,Gas6,Hgf,Lcn2,Mmp9,Postn,Daam2	8/646
9_Member	GO Biological Processes	GO:0043154	negative regulation of cysteine-type endopeptidase activity involved in apoptotic process	-2.93398	-0.433036	14456,15234,17395	Gas6,Hgf,Mmp9	3/81
9_Member	GO Biological Processes	GO:0010951	negative regulation of endopeptidase activity	-2.90442	-0.418204	14456,15234,17395,20716	Gas6,Hgf,Mmp9,Serpina3n	4/184
9_Member	GO Biological Processes	GO:2000117	negative regulation of cysteine-type endopeptidase activity	-2.80209	-0.350631	14456,15234,17395	Gas6,Hgf,Mmp9	3/90
9_Member	GO Biological Processes	GO:0010466	negative regulation of peptidase activity	-2.37931	-0.0014302	14456,15234,17395,20716	Gas6,Hgf,Mmp9,Serpina3n	4/257
10_Summary	GO Biological Processes	GO:0006826	iron ion transport	-3.49797	-0.749569	12870,16819,117167,14456,21906,56857,240776	Cp,Lcn2,Steap4,Gas6,Otop1,Slc37a2,Kcnt2	7/-
10_Member	GO Biological Processes	GO:0006826	iron ion transport	-3.49797	-0.749569	12870,16819,117167	Cp,Lcn2,Steap4	3/52
10_Member	GO Biological Processes	GO:0000041	transition metal ion transport	-2.73477	-0.302906	12870,16819,117167	Cp,Lcn2,Steap4	3/95
10_Member	GO Biological Processes	GO:0098660	inorganic ion transmembrane transport	-2.39163	-0.00807278	14456,16819,21906,56857,117167,240776	Gas6,Lcn2,Otop1,Slc37a2,Steap4,Kcnt2	6/598
11_Summary	GO Biological Processes	GO:0032715	negative regulation of interleukin-6 production	-3.44941	-0.741339	14456,15234,17470,11433,11754,16956,17394,11815,17381,18600,21906	Gas6,Hgf,Cd200,Acp5,Aoc3,Lpl,Mmp8,Apod,Mmp12,Padi2,Otop1	11/-
11_Member	GO Biological Processes	GO:0032715	negative regulation of interleukin-6 production	-3.44941	-0.741339	14456,15234,17470	Gas6,Hgf,Cd200	3/54
11_Member	GO Biological Processes	GO:0050727	regulation of inflammatory response	-3.21607	-0.610636	11433,11754,15234,16956,17394,17470	Acp5,Aoc3,Hgf,Lpl,Mmp8,Cd200	6/411
11_Member	GO Biological Processes	GO:0001818	negative regulation of cytokine production	-2.91533	-0.421814	11433,11815,14456,15234,17470	Acp5,Apod,Gas6,Hgf,Cd200	5/314
11_Member	GO Biological Processes	GO:0032102	negative regulation of response to external stimulus	-2.863	-0.386907	11433,15234,17381,17470,18600,21906	Acp5,Hgf,Mmp12,Cd200,Padi2,Otop1	6/481
11_Member	GO Biological Processes	GO:0031348	negative regulation of defense response	-2.82007	-0.357841	11433,15234,17381,17470,21906	Acp5,Hgf,Mmp12,Cd200,Otop1	5/330
11_Member	GO Biological Processes	GO:0002683	negative regulation of immune system process	-2.51238	-0.117241	11433,11815,17381,17470,18600,21906	Acp5,Apod,Mmp12,Cd200,Padi2,Otop1	6/565
11_Member	GO Biological Processes	GO:0050728	negative regulation of inflammatory response	-2.01494	0	11433,15234,17470	Acp5,Hgf,Cd200	3/172
12_Summary	GO Biological Processes	GO:1901136	carbohydrate derivative catabolic process	-2.07118	0	12655,14544,17381	Chil3,Gda,Mmp12	3/-
12_Member	GO Biological Processes	GO:1901136	carbohydrate derivative catabolic process	-2.07118	0	12655,14544,17381	Chil3,Gda,Mmp12	3/164
13_Summary	Reactome Gene Sets	R-MMU-196854	Metabolism of vitamins and cofactors	-2.04974	0	11433,16956,216188	Acp5,Lpl,Aldh1l2	3/-
13_Member	Reactome Gene Sets	R-MMU-196854	Metabolism of vitamins and cofactors	-2.04974	0	11433,16956,216188	Acp5,Lpl,Aldh1l2	3/167
14_Summary	GO Biological Processes	GO:0000302	response to reactive oxygen species	-2.00812	0	11815,16819,17395	Apod,Lcn2,Mmp9	3/-
14_Member	GO Biological Processes	GO:0000302	response to reactive oxygen species	-2.00812	0	11815,16819,17395	Apod,Lcn2,Mmp9	3/173

## Sheet: LPS vs unprimed_UP
GroupID	Category	Term	Description	LogP	Log(q-value)	Genes	Symbols	InTerm_InList
1_Summary	GO Biological Processes	GO:0006939	smooth muscle contraction	-5.45793	-1.40656	12291,13614,14573,17880,17879,19091,11684,18811,18812,106042,18383,330122,18000,30937	Cacna1g,Edn1,Gdnf,Myh11,Myh1,Prkg1,Alox12,Prl2c2,Prl2c3,Prickle1,Tnfrsf11b,Cxcl3,Septin2,Lmcd1	14/-
1_Member	GO Biological Processes	GO:0006939	smooth muscle contraction	-5.45793	-1.40656	12291,13614,14573,17880	Cacna1g,Edn1,Gdnf,Myh11	4/63
1_Member	GO Biological Processes	GO:0003012	muscle system process	-5.3699	-1.40656	12291,13614,14573,17879,17880,19091	Cacna1g,Edn1,Gdnf,Myh1,Myh11,Prkg1	6/264
1_Member	GO Biological Processes	GO:0050878	regulation of body fluid levels	-4.84726	-1.06002	11684,13614,18811,18812,19091,106042	Alox12,Edn1,Prl2c2,Prl2c3,Prkg1,Prickle1	6/326
1_Member	GO Biological Processes	GO:0006936	muscle contraction	-4.71231	-1.05	12291,13614,14573,17879,17880	Cacna1g,Edn1,Gdnf,Myh1,Myh11	5/202
1_Member	GO Biological Processes	GO:2000027	regulation of animal organ morphogenesis	-4.21169	-0.792423	13614,14573,18383,106042	Edn1,Gdnf,Tnfrsf11b,Prickle1	4/130
1_Member	GO Biological Processes	GO:0048588	developmental cell growth	-2.83511	0	13614,19091,106042	Edn1,Prkg1,Prickle1	3/136
1_Member	GO Biological Processes	GO:0016049	cell growth	-2.77267	0	13614,19091,106042	Edn1,Prkg1,Prickle1	3/143
1_Member	KEGG Pathway	mmu04270	Vascular smooth muscle contraction - Mus musculus (house mouse)	-2.76402	0	13614,17880,19091	Edn1,Myh11,Prkg1	3/144
1_Member	GO Biological Processes	GO:0035051	cardiocyte differentiation	-2.69701	0	13614,17880,106042	Edn1,Myh11,Prickle1	3/152
1_Member	GO Biological Processes	GO:0060560	developmental growth involved in morphogenesis	-2.59578	0	13614,19091,106042	Edn1,Prkg1,Prickle1	3/165
1_Member	GO Biological Processes	GO:0035296	regulation of tube diameter	-2.44907	0	12291,13614,19091	Cacna1g,Edn1,Prkg1	3/186
1_Member	GO Biological Processes	GO:0097746	blood vessel diameter maintenance	-2.44907	0	12291,13614,19091	Cacna1g,Edn1,Prkg1	3/186
1_Member	GO Biological Processes	GO:0035150	regulation of tube size	-2.44253	0	12291,13614,19091	Cacna1g,Edn1,Prkg1	3/187
1_Member	GO Biological Processes	GO:0007409	axonogenesis	-2.40202	0	13614,14573,19091,106042	Edn1,Gdnf,Prkg1,Prickle1	4/395
1_Member	GO Biological Processes	GO:0007204	positive regulation of cytosolic calcium ion concentration	-2.36694	0	12291,13614,330122	Cacna1g,Edn1,Cxcl3	3/199
1_Member	GO Biological Processes	GO:0001667	ameboidal-type cell migration	-2.22424	0	13614,14573,18811	Edn1,Gdnf,Prl2c2	3/224
1_Member	GO Biological Processes	GO:0061564	axon development	-2.21274	0	13614,14573,19091,106042	Edn1,Gdnf,Prkg1,Prickle1	4/447
1_Member	GO Biological Processes	GO:0003018	vascular process in circulatory system	-2.10757	0	12291,13614,19091	Cacna1g,Edn1,Prkg1	3/247
1_Member	GO Biological Processes	GO:0060485	mesenchyme development	-2.10757	0	13614,14573,106042	Edn1,Gdnf,Prickle1	3/247
1_Member	GO Biological Processes	GO:0031175	neuron projection development	-2.05521	0	13614,14573,18000,19091,106042	Edn1,Gdnf,Septin2,Prkg1,Prickle1	5/782
1_Member	GO Biological Processes	GO:0048667	cell morphogenesis involved in neuron differentiation	-2.05325	0	13614,14573,19091,106042	Edn1,Gdnf,Prkg1,Prickle1	4/497
1_Member	GO Biological Processes	GO:0090257	regulation of muscle system process	-2.03328	0	13614,19091,30937	Edn1,Prkg1,Lmcd1	3/263
2_Summary	GO Biological Processes	GO:0034110	regulation of homotypic cell-cell adhesion	-4.5824	-1.017	11684,19091,21943,20344,12291,14199,13614,94284	Alox12,Prkg1,Tnfsf11,Selp,Cacna1g,Fhl1,Edn1,Ugt1a6a	8/-
2_Member	GO Biological Processes	GO:0034110	regulation of homotypic cell-cell adhesion	-4.5824	-1.017	11684,19091,21943	Alox12,Prkg1,Tnfsf11	3/35
2_Member	GO Biological Processes	GO:0010543	regulation of platelet activation	-4.28072	-0.794503	11684,19091,20344	Alox12,Prkg1,Selp	3/44
2_Member	GO Biological Processes	GO:0003254	regulation of membrane depolarization	-4.03747	-0.676191	11684,12291,14199	Alox12,Cacna1g,Fhl1	3/53
2_Member	GO Biological Processes	GO:0048660	regulation of smooth muscle cell proliferation	-2.4041	0	11684,13614,19091	Alox12,Edn1,Prkg1	3/193
2_Member	GO Biological Processes	GO:0046394	carboxylic acid biosynthetic process	-2.0838	0	11684,13614,94284	Alox12,Edn1,Ugt1a6a	3/252
2_Member	GO Biological Processes	GO:0042391	regulation of membrane potential	-2.07138	0	11684,12291,13614,14199	Alox12,Cacna1g,Edn1,Fhl1	4/491
2_Member	GO Biological Processes	GO:0016053	organic acid biosynthetic process	-2.06978	0	11684,13614,94284	Alox12,Edn1,Ugt1a6a	3/255
3_Summary	GO Biological Processes	GO:0070371	ERK1 and ERK2 cascade	-3.96585	-0.655725	13614,14783,21943,19091,20344,18000,12291,18811,18812,14119,14313,66175,19309	Edn1,Grb10,Tnfsf11,Prkg1,Selp,Septin2,Cacna1g,Prl2c2,Prl2c3,Fbn2,Fst,Mustn1,Pygm	13/-
3_Member	GO Biological Processes	GO:0070371	ERK1 and ERK2 cascade	-3.96585	-0.655725	13614,14783,21943	Edn1,Grb10,Tnfsf11	3/56
3_Member	GO Biological Processes	GO:0019932	second-messenger-mediated signaling	-3.35017	-0.0858008	13614,19091,20344,21943	Edn1,Prkg1,Selp,Tnfsf11	4/218
3_Member	GO Biological Processes	GO:0032890	regulation of organic acid transport	-3.20895	0	13614,18000,21943	Edn1,Septin2,Tnfsf11	3/101
3_Member	GO Biological Processes	GO:0051047	positive regulation of secretion	-3.14581	0	12291,13614,18811,18812,21943	Cacna1g,Edn1,Prl2c2,Prl2c3,Tnfsf11	5/437
3_Member	GO Biological Processes	GO:0051046	regulation of secretion	-2.80159	0	12291,13614,18000,18811,18812,21943	Cacna1g,Edn1,Septin2,Prl2c2,Prl2c3,Tnfsf11	6/778
3_Member	GO Biological Processes	GO:0001501	skeletal system development	-2.79101	0	13614,14119,14313,21943,66175	Edn1,Fbn2,Fst,Tnfsf11,Mustn1	5/525
3_Member	GO Biological Processes	GO:0019722	calcium-mediated signaling	-2.6889	0	13614,20344,21943	Edn1,Selp,Tnfsf11	3/153
3_Member	GO Biological Processes	GO:0030879	mammary gland development	-2.66491	0	18811,18812,21943	Prl2c2,Prl2c3,Tnfsf11	3/156
3_Member	GO Biological Processes	GO:0000165	MAPK cascade	-2.48909	0	13614,14783,21943	Edn1,Grb10,Tnfsf11	3/180
3_Member	GO Biological Processes	GO:0048732	gland development	-2.16935	0	13614,18811,18812,21943	Edn1,Prl2c2,Prl2c3,Tnfsf11	4/460
3_Member	GO Biological Processes	GO:0055074	calcium ion homeostasis	-2.08851	0	13614,19309,21943	Edn1,Pygm,Tnfsf11	3/251
4_Summary	GO Biological Processes	GO:0032870	cellular response to hormone stimulus	-3.05849	0	13614,14573,14783,94284,237858	Edn1,Gdnf,Grb10,Ugt1a6a,Trarg1	5/-
4_Member	GO Biological Processes	GO:0032870	cellular response to hormone stimulus	-3.05849	0	13614,14573,14783,94284,237858	Edn1,Gdnf,Grb10,Ugt1a6a,Trarg1	5/457
4_Member	GO Biological Processes	GO:0009725	response to hormone	-2.26729	0	13614,14573,14783,94284,237858	Edn1,Gdnf,Grb10,Ugt1a6a,Trarg1	5/695
4_Member	GO Biological Processes	GO:0071375	cellular response to peptide hormone stimulus	-2.24042	0	13614,14783,237858	Edn1,Grb10,Trarg1	3/221
5_Summary	GO Biological Processes	GO:0030198	extracellular matrix organization	-2.96728	0	17880,18383,106042,407800,13346,14199,18811	Myh11,Tnfrsf11b,Prickle1,Ecm2,Des,Fhl1,Prl2c2	7/-
5_Member	GO Biological Processes	GO:0030198	extracellular matrix organization	-2.96728	0	17880,18383,106042,407800	Myh11,Tnfrsf11b,Prickle1,Ecm2	4/276
5_Member	GO Biological Processes	GO:0045229	external encapsulating structure organization	-2.96147	0	17880,18383,106042,407800	Myh11,Tnfrsf11b,Prickle1,Ecm2	4/277
5_Member	GO Biological Processes	GO:0043062	extracellular structure organization	-2.95568	0	17880,18383,106042,407800	Myh11,Tnfrsf11b,Prickle1,Ecm2	4/278
5_Member	GO Biological Processes	GO:0061061	muscle structure development	-2.69903	0	13346,14199,17880,18811,106042	Des,Fhl1,Myh11,Prl2c2,Prickle1	5/551
6_Summary	GO Biological Processes	GO:0030178	negative regulation of Wnt signaling pathway	-2.56634	0	14783,83675,106042,13614,14313	Grb10,Bicc1,Prickle1,Edn1,Fst	5/-
6_Member	GO Biological Processes	GO:0030178	negative regulation of Wnt signaling pathway	-2.56634	0	14783,83675,106042	Grb10,Bicc1,Prickle1	3/169
6_Member	GO Biological Processes	GO:0007389	pattern specification process	-2.12102	0	13614,14313,83675,106042	Edn1,Fst,Bicc1,Prickle1	4/475
7_Summary	GO Biological Processes	GO:0050900	leukocyte migration	-2.1221	0	20344,21943,330122	Selp,Tnfsf11,Cxcl3	3/-
7_Member	GO Biological Processes	GO:0050900	leukocyte migration	-2.1221	0	20344,21943,330122	Selp,Tnfsf11,Cxcl3	3/244

## Sheet: LPS vs unprimed_DOWN
GroupID	Category	Term	Description	LogP	Log(q-value)	Genes	Symbols	InTerm_InList
1_Summary	GO Biological Processes	GO:0002683	negative regulation of immune system process	-6.65061	-2.38624	12262,15006,18566,18600,21906,57916,74511,74748,225471,257632,278180,54725,65221,381290,14537	C1qc,H2-Q1,Pdcd1,Padi2,Otop1,Tnfrsf13b,Lrrc17,Slamf8,Ticam2,Nod2,Vsig4,Cadm1,Slc15a3,Atp2b4,Gcnt1	15/-
1_Member	GO Biological Processes	GO:0002683	negative regulation of immune system process	-6.65061	-2.38624	12262,15006,18566,18600,21906,57916,74511,74748,225471,257632,278180	C1qc,H2-Q1,Pdcd1,Padi2,Otop1,Tnfrsf13b,Lrrc17,Slamf8,Ticam2,Nod2,Vsig4	11/565
1_Member	GO Biological Processes	GO:0045088	regulation of innate immune response	-4.48109	-0.616537	15006,21906,54725,65221,74748,225471,257632,278180	H2-Q1,Otop1,Cadm1,Slc15a3,Slamf8,Ticam2,Nod2,Vsig4	8/474
1_Member	GO Biological Processes	GO:0050777	negative regulation of immune response	-4.40378	-0.616537	15006,18566,21906,74748,257632,278180	H2-Q1,Pdcd1,Otop1,Slamf8,Nod2,Vsig4	6/239
1_Member	GO Biological Processes	GO:0002831	regulation of response to biotic stimulus	-3.90505	-0.242737	15006,21906,54725,65221,74748,225471,257632,278180	H2-Q1,Otop1,Cadm1,Slc15a3,Slamf8,Ticam2,Nod2,Vsig4	8/573
1_Member	GO Biological Processes	GO:0045824	negative regulation of innate immune response	-3.40894	0	15006,21906,74748,278180	H2-Q1,Otop1,Slamf8,Vsig4	4/130
1_Member	GO Biological Processes	GO:0002698	negative regulation of immune effector process	-2.97209	0	15006,74748,257632,278180	H2-Q1,Slamf8,Nod2,Vsig4	4/170
1_Member	GO Biological Processes	GO:0002832	negative regulation of response to biotic stimulus	-2.81952	0	15006,21906,74748,278180	H2-Q1,Otop1,Slamf8,Vsig4	4/187
1_Member	GO Biological Processes	GO:0002697	regulation of immune effector process	-2.81707	0	15006,54725,74748,225471,257632,278180	H2-Q1,Cadm1,Slamf8,Ticam2,Nod2,Vsig4	6/473
1_Member	GO Biological Processes	GO:0032102	negative regulation of response to external stimulus	-2.78015	0	15006,18600,21906,74748,257632,278180	H2-Q1,Padi2,Otop1,Slamf8,Nod2,Vsig4	6/481
1_Member	GO Biological Processes	GO:0031348	negative regulation of defense response	-2.74906	0	15006,21906,74748,257632,278180	H2-Q1,Otop1,Slamf8,Nod2,Vsig4	5/330
1_Member	GO Biological Processes	GO:0051341	regulation of oxidoreductase activity	-2.70243	0	74748,257632,381290	Slamf8,Nod2,Atp2b4	3/94
1_Member	GO Biological Processes	GO:0051249	regulation of lymphocyte activation	-2.47038	0	15006,57916,74748,225471,257632,278180	H2-Q1,Tnfrsf13b,Slamf8,Ticam2,Nod2,Vsig4	6/555
1_Member	GO Biological Processes	GO:0002685	regulation of leukocyte migration	-2.37103	0	14537,18600,74748,257632	Gcnt1,Padi2,Slamf8,Nod2	4/249
1_Member	GO Biological Processes	GO:0002688	regulation of leukocyte chemotaxis	-2.24199	0	18600,74748,257632	Padi2,Slamf8,Nod2	3/137
1_Member	GO Biological Processes	GO:0050864	regulation of B cell activation	-2.14952	0	57916,74748,257632	Tnfrsf13b,Slamf8,Nod2	3/148
1_Member	GO Biological Processes	GO:0002694	regulation of leukocyte activation	-2.08145	0	15006,57916,74748,225471,257632,278180	H2-Q1,Tnfrsf13b,Slamf8,Ticam2,Nod2,Vsig4	6/669
2_Summary	GO Biological Processes	GO:0002250	adaptive immune response	-3.44262	0	12259,12262,15006,16428,18566,57916,257632,225471,278180,11529	C1qa,C1qc,H2-Q1,Itk,Pdcd1,Tnfrsf13b,Nod2,Ticam2,Vsig4,Adh7	10/-
2_Member	GO Biological Processes	GO:0002250	adaptive immune response	-3.44262	0	12259,12262,15006,16428,18566,57916,257632	C1qa,C1qc,H2-Q1,Itk,Pdcd1,Tnfrsf13b,Nod2	7/506
2_Member	KEGG Pathway	mmu05133	Pertussis - Mus musculus (house mouse)	-2.95168	0	12259,12262,225471	C1qa,C1qc,Ticam2	3/77
2_Member	KEGG Pathway	mmu04610	Complement and coagulation cascades - Mus musculus (house mouse)	-2.70243	0	12259,12262,278180	C1qa,C1qc,Vsig4	3/94
2_Member	GO Biological Processes	GO:0002253	activation of immune response	-2.52881	0	12259,12262,16428,225471,257632	C1qa,C1qc,Itk,Ticam2,Nod2	5/371
2_Member	KEGG Pathway	mmu04936	Alcoholic liver disease - Mus musculus (house mouse)	-2.20745	0	11529,12259,12262	Adh7,C1qa,C1qc	3/141
2_Member	GO Biological Processes	GO:0006959	humoral immune response	-2.07864	0	12259,12262,15006,257632	C1qa,C1qc,H2-Q1,Nod2	4/302
3_Summary	GO Biological Processes	GO:0050778	positive regulation of immune response	-3.31382	0	12259,12262,15006,16428,54725,65221,225471,257632,17196,226250	C1qa,C1qc,H2-Q1,Itk,Cadm1,Slc15a3,Ticam2,Nod2,Mbp,Afap1l2	10/-
3_Member	GO Biological Processes	GO:0050778	positive regulation of immune response	-3.31382	0	12259,12262,15006,16428,54725,65221,225471,257632	C1qa,C1qc,H2-Q1,Itk,Cadm1,Slc15a3,Ticam2,Nod2	8/701
3_Member	GO Biological Processes	GO:0001819	positive regulation of cytokine production	-3.24533	0	15006,16428,17196,54725,225471,226250,257632	H2-Q1,Itk,Mbp,Cadm1,Ticam2,Afap1l2,Nod2	7/546
3_Member	GO Biological Processes	GO:0032675	regulation of interleukin-6 production	-2.94397	0	17196,225471,226250,257632	Mbp,Ticam2,Afap1l2,Nod2	4/173
3_Member	GO Biological Processes	GO:0032722	positive regulation of chemokine production	-2.81315	0	17196,225471,257632	Mbp,Ticam2,Nod2	3/86
3_Member	GO Biological Processes	GO:0045089	positive regulation of innate immune response	-2.76641	0	15006,54725,65221,225471,257632	H2-Q1,Cadm1,Slc15a3,Ticam2,Nod2	5/327
3_Member	GO Biological Processes	GO:0002705	positive regulation of leukocyte mediated immunity	-2.73677	0	15006,54725,225471,257632	H2-Q1,Cadm1,Ticam2,Nod2	4/197
3_Member	GO Biological Processes	GO:0002833	positive regulation of response to biotic stimulus	-2.60594	0	15006,54725,65221,225471,257632	H2-Q1,Cadm1,Slc15a3,Ticam2,Nod2	5/356
3_Member	GO Biological Processes	GO:0032755	positive regulation of interleukin-6 production	-2.47558	0	17196,225471,257632	Mbp,Ticam2,Nod2	3/113
3_Member	GO Biological Processes	GO:0002720	positive regulation of cytokine production involved in immune response	-2.46481	0	15006,225471,257632	H2-Q1,Ticam2,Nod2	3/114
3_Member	GO Biological Processes	GO:0032642	regulation of chemokine production	-2.44357	0	17196,225471,257632	Mbp,Ticam2,Nod2	3/116
3_Member	GO Biological Processes	GO:0062207	regulation of pattern recognition receptor signaling pathway	-2.20745	0	65221,225471,257632	Slc15a3,Ticam2,Nod2	3/141
3_Member	GO Biological Processes	GO:0031349	positive regulation of defense response	-2.1173	0	15006,54725,65221,225471,257632	H2-Q1,Cadm1,Slc15a3,Ticam2,Nod2	5/465
3_Member	GO Biological Processes	GO:0002718	regulation of cytokine production involved in immune response	-2.09454	0	15006,225471,257632	H2-Q1,Ticam2,Nod2	3/155
3_Member	GO Biological Processes	GO:0002703	regulation of leukocyte mediated immunity	-2.02071	0	15006,54725,225471,257632	H2-Q1,Cadm1,Ticam2,Nod2	4/314
4_Summary	WikiPathways	WP2074	Neural crest differentiation	-2.63825	0	14170,17196,20665	Fgf15,Mbp,Sox10	3/-
4_Member	WikiPathways	WP2074	Neural crest differentiation	-2.63825	0	14170,17196,20665	Fgf15,Mbp,Sox10	3/99
5_Summary	Reactome Gene Sets	R-MMU-6798695	Neutrophil degranulation	-2.60191	0	15006,17380,18600,18772,52855,225471,21906	H2-Q1,Mme,Padi2,Pkp1,Lair1,Ticam2,Otop1	7/-
5_Member	Reactome Gene Sets	R-MMU-6798695	Neutrophil degranulation	-2.60191	0	15006,17380,18600,18772,52855,225471	H2-Q1,Mme,Padi2,Pkp1,Lair1,Ticam2	6/522
5_Member	GO Biological Processes	GO:0001959	regulation of cytokine-mediated signaling pathway	-2.16576	0	18600,21906,225471	Padi2,Otop1,Ticam2	3/146
5_Member	GO Biological Processes	GO:0060759	regulation of response to cytokine stimulus	-2.08692	0	18600,21906,225471	Padi2,Otop1,Ticam2	3/156
6_Summary	KEGG Pathway	mmu04974	Protein digestion and absorption - Mus musculus (house mouse)	-2.53105	0	12836,12841,17380	Col7a1,Col9a3,Mme	3/-
6_Member	KEGG Pathway	mmu04974	Protein digestion and absorption - Mus musculus (house mouse)	-2.53105	0	12836,12841,17380	Col7a1,Col9a3,Mme	3/108
7_Summary	GO Biological Processes	GO:0050900	leukocyte migration	-2.40226	0	14537,54725,74748,98365	Gcnt1,Cadm1,Slamf8,Slamf9	4/-
7_Member	GO Biological Processes	GO:0050900	leukocyte migration	-2.40226	0	14537,54725,74748,98365	Gcnt1,Cadm1,Slamf8,Slamf9	4/244
8_Summary	GO Biological Processes	GO:0071417	cellular response to organonitrogen compound	-2.15283	0	15567,21906,67579,216439,257632,381290	Slc6a4,Otop1,Cpeb4,Agap2,Nod2,Atp2b4	6/-
8_Member	GO Biological Processes	GO:0071417	cellular response to organonitrogen compound	-2.15283	0	15567,21906,67579,216439,257632,381290	Slc6a4,Otop1,Cpeb4,Agap2,Nod2,Atp2b4	6/646
8_Member	GO Biological Processes	GO:1901699	cellular response to nitrogen compound	-2.02484	0	15567,21906,67579,216439,257632,381290	Slc6a4,Otop1,Cpeb4,Agap2,Nod2,Atp2b4	6/688
9_Summary	GO Biological Processes	GO:0048732	gland development	-2.13656	0	20665,20897,22778,54725,216439	Sox10,Stra6,Ikzf1,Cadm1,Agap2	5/-
9_Member	GO Biological Processes	GO:0048732	gland development	-2.13656	0	20665,20897,22778,54725,216439	Sox10,Stra6,Ikzf1,Cadm1,Agap2	5/460
10_Summary	GO Biological Processes	GO:0002761	regulation of myeloid leukocyte differentiation	-2.10223	0	12262,22778,74511	C1qc,Ikzf1,Lrrc17	3/-
10_Member	GO Biological Processes	GO:0002761	regulation of myeloid leukocyte differentiation	-2.10223	0	12262,22778,74511	C1qc,Ikzf1,Lrrc17	3/154
